# Supplementary material for: Emergence of carbapenem-resistant Acinetobacter baumannii clonal complex 2 in multiple hospitals in São Paulo state, Brazil
Source: Antimicrob Agents Chemother. 2025 Jul 23;69(9):e01865-24. doi: 10.1128/aac.01865-24 (PMC12406670; doi:10.1128/aac.01865-24)
Supplement: Table S1 — Metadata of the 89 isolates in this study. [file aac.01865-24-s0002.xlsx]

## Sheet: metadata_89 isolates
Supplementary table 1. Metadata of the 89 isolates in this study
																																				Disk-diffusion test									Minimum Inhibitory Concentration (MIC)
ID	Year	Month	Day	Hospital	City	Source	ST (Oxford)	ST (Pasteur)	KL	OLC	BioProject	BioSample	Accession	Total length (pb)	N50 (pb)	N90 (pb)	Number of contigs	GC (%)	Completeness	Contamination	aacA4	aadB	strA	aphA1	aphA6	strB	armA	blaOXA-23	catB8	floR	mph(E)	msr(E)	sul1	sul2	tet(B)	Amikacin	Ciprofloxacin	Gentamicin	Imipenem	Levofloxacin	Meropenem	Trimethoprim-sulfamethoxazole	Tobramycin	Minocycline	Ampicilin-sulbactam		Tigecycline		Polymyxin B
129_21	2021	1	13	F	Sao Paulo	Tracheal secretion	218	2	KL7	OCL1	PRJNA613847	SAMN41913340	JBEQFR000000000	3947965	133346	35280	81	38.92	99.98	0.63	100.00	.	100.00	.	.	100.00	100.00	100.00	100.00	.	100.00	100.00	100.00	.	99.50	R	R	R	R	R	R	R	R	I	>256.0	R	3.0	R	0.5
130_21	2021	1	15	F	Sao Paulo	Tracheal secretion	218	2	KL7	OCL1	PRJNA613847	SAMN41913341	JBEQFQ000000000	3946783	144551	34146	84	38.92	99.59	0.63	100.00	.	100.00	.	.	100.00	100.00	100.00	100.00	.	100.00	100.00	100.00	.	99.50	R	R	R	R	R	R	R	R	I	>256.0	R	3.0	R	0.5
308_20	2020	10	19	B	Sao Paulo	Tracheal secretion	218	2	KL7	OCL1	PRJNA613847	SAMN41913329	JBEQGC000000000	3995794	109995	25570	112	38.84	99.98	0.63	96.73	100.00	100.00	100.00	100.00	100.00	100.00	100.00	100.00	99.92	100.00	100.00	100.00	100.00	99.50	R	R	R	R	R	R	R	R	I	>256.0	R	3.0	R	0.5
333_21	2021	3	23	G	Guarulhos	Blood	218	2	KL7	OCL1	PRJNA613847	SAMN41913347	JBEQFK000000000	3944635	133410	31375	82	38.92	99.98	0.63	100.00	.	100.00	100.00	.	100.00	100.00	100.00	100.00	.	100.00	100.00	100.00	.	99.50	R	R	R	R	R	R	R	R	I	>256.0	R	3.0	R	0.5
334_20	2020	10	18	C	Mogi Das Cruzes	Blood	218	2	KL7	OCL1	PRJNA613847	SAMN41913331	JBEQGA000000000	3943569	135068	34675	89	38.92	99.98	0.63	100.00	.	100.00	100.00	.	100.00	100.00	100.00	100.00	.	100.00	100.00	100.00	.	99.50	R	R	R	R	R	R	R	R	I	>256.0	R	3.0	R	0.5
375_21	2021	4	3	D	Mogi Das Cruzes	Tracheal secretion	218	2	KL7	OCL1	PRJNA613847	SAMN41913350	JBEQFH000000000	3945534	109573	34146	86	38.92	99.98	0.63	100.00	.	100.00	100.00	.	100.00	100.00	100.00	100.00	.	100.00	100.00	100.00	.	99.50	R	R	R	R	R	R	R	R	I	>256.0	R	3.0	R	0.5
384_20	2020	11	18	B	Sao Paulo	Tracheal secretion	218	2	KL7	OCL1	PRJNA613847	SAMN41913332	JBEQFZ000000000	3948029	144551	35280	74	38.93	99.98	0.63	100.00	.	100.00	100.00	.	100.00	100.00	100.00	100.00	.	100.00	100.00	100.00	.	99.50	R	R	R	R	R	R	R	R	I	>256.0	R	3.0	R	0.5
407_20	2020	11	30	B	Sao Paulo	Tracheal secretion	218	2	KL7	OCL1	PRJNA613847	SAMN41913333	JBEQFY000000000	3946195	135044	31375	85	38.92	99.98	0.63	100.00	.	100.00	100.00	.	100.00	100.00	100.00	100.00	.	100.00	100.00	100.00	.	99.50	R	R	R	R	R	R	R	R	I	>256.0	R	3.0	R	0.5
409_20	2020	11	30	B	Sao Paulo	Blood	218	2	KL7	OCL1	PRJNA613847	SAMN41913334	JBEQFX000000000	3946155	144551	34146	79	38.92	99.98	0.63	100.00	.	100.00	100.00	.	100.00	100.00	100.00	100.00	.	100.00	100.00	100.00	.	99.50	R	R	R	R	R	R	R	R	I	>256.0	R	3.0	R	0.5
417_21	2021	4	15	H	Guarulhos	Tracheal secretion	218	2	KL7	OCL1	PRJNA613847	SAMN41913352	JBEQFF000000000	3818233	110073	31375	89	38.88	99.98	0.63	100.00	.	100.00	100.00	.	100.00	100.00	100.00	100.00	.	100.00	100.00	100.00	.	99.50	R	R	R	R	R	R	R	R	I	>256.0	R	3.0	R	0.25
425_21	2021	4	26	D	Mogi Das Cruzes	Surveillance swab	218	2	KL7	OCL1	PRJNA613847	SAMN41913353	JBEQFE000000000	3945319	144549	27745	74	38.92	99.98	0.63	100.00	.	100.00	100.00	.	100.00	100.00	100.00	100.00	.	100.00	100.00	100.00	.	99.50	R	R	R	R	R	R	R	R	I	>256.0	R	3.0	R	0.5
429_21	2021	5	27	I	Guarulhos	Tracheal secretion	218	2	KL7	OCL1	PRJNA613847	SAMN41913354	JBEQFD000000000	3945193	161397	36987	84	38.92	99.98	0.63	100.00	.	100.00	100.00	.	100.00	100.00	100.00	100.00	.	100.00	100.00	100.00	.	99.50	R	R	R	R	R	R	R	R	I	>256.0	R	3.0	R	0.5
462_20	2020	12	7	D	Mogi Das Cruzes	Blood	218	2	KL7	OCL1	PRJNA613847	SAMN41913336	JBEQFV000000000	3883085	110096	34146	88	38.93	99.98	0.63	100.00	.	100.00	100.00	.	100.00	100.00	100.00	100.00	.	100.00	100.00	100.00	.	99.50	R	R	R	R	R	R	R	R	I	>256.0	R	3.0	R	0.25
527_21	2021	5	6	J	Ferraz de Vasconcelos	Blood	218	2	KL7	OCL1	PRJNA613847	SAMN41913357	JBEQFA000000000	3987189	144603	33573	94	38.94	99.98	0.63	100.00	.	100.00	100.00	.	100.00	100.00	100.00	100.00	.	100.00	100.00	100.00	.	99.50	R	R	R	R	R	R	R	R	I	>256.0	R	3.0	R	0.5
585_21	2021	5	14	A	Mogi Das Cruzes	Urine	218	2	KL7	OCL1	PRJNA613847	SAMN41913367	JBEQEQ000000000	4020079	133347	27843	90	38.82	99.98	0.63	100.00	.	100.00	100.00	.	100.00	100.00	100.00	100.00	.	100.00	100.00	100.00	.	99.50	R	R	R	R	R	R	R	R	I	>256.0	R	4.0	R	2.0
764_21	2021	6	24	I	Guarulhos	Blood	218	2	KL7	OCL1	PRJNA613847	SAMN41913376	JBEQEH000000000	3945013	134868	27730	95	38.92	99.98	0.63	100.00	.	100.00	100.00	.	100.00	100.00	100.00	100.00	.	100.00	100.00	100.00	.	99.50	R	R	R	R	R	R	R	R	I	>256.0	R	3.0	R	0.5
780_21	2021	5	4	A	Mogi Das Cruzes	Blood	218	2	KL7	OCL1	PRJNA613847	SAMN41913378	JBEQEF000000000	3931987	136263	33562	78	38.93	99.98	0.63	100.00	.	100.00	100.00	.	100.00	100.00	100.00	100.00	.	100.00	100.00	100.00	.	99.50	R	R	R	R	R	R	R	R	I	>256.0	R	3.0	R	0.25
795_21	2021	6	28	G	Guarulhos	Blood	218	2	KL7	OCL1	PRJNA613847	SAMN41913380	JBEQED000000000	3945440	134889	27744	89	38.92	99.98	0.63	100.00	.	100.00	100.00	.	100.00	100.00	100.00	100.00	.	100.00	100.00	100.00	.	99.50	R	R	R	R	R	R	R	R	I	>256.0	R	3.0	R	0.5
796_21	2021	6	22	G	Guarulhos	Tracheal secretion	218	2	KL7	OCL1	PRJNA613847	SAMN41913381	JBEQEC000000000	3943306	133345	29227	90	38.92	99.94	0.63	100.00	.	100.00	100.00	.	100.00	100.00	100.00	100.00	.	100.00	100.00	100.00	.	99.50	R	R	R	R	R	R	R	R	I	>256.0	R	3.0	R	0.25
911_21	2021	7	6	I	Guarulhos	Tissue fragment	218	2	KL7	OCL1	PRJNA613847	SAMN41913386	JBEQDX000000000	3922057	134912	31456	74	38.93	99.98	0.63	100.00	.	100.00	100.00	.	100.00	100.00	100.00	100.00	.	100.00	100.00	100.00	.	99.50	R	R	R	R	R	R	R	R	I	>256.0	R	3.0	R	1.0
927_21	2021	7	13	I	Guarulhos	Tracheal secretion	218	2	KL7	OCL1	PRJNA613847	SAMN41913388	JBEQDV000000000	3940267	134917	31373	85	38.93	99.98	0.63	100.00	.	100.00	100.00	.	100.00	100.00	100.00	100.00	.	100.00	100.00	100.00	.	99.50	R	R	R	R	R	R	R	R	I	>256.0	R	3.0	R	0.5
945_21	2021	7	13	D	Mogi Das Cruzes	Surveillance swab	218	2	KL7	OCL1	PRJNA613847	SAMN41913389	JBEQDU000000000	3941983	133345	31373	79	38.92	99.98	0.63	100.00	.	100.00	100.00	.	100.00	100.00	100.00	100.00	.	100.00	100.00	100.00	.	99.50	R	R	R	R	R	R	R	R	I	>256.0	R	3.0	R	0.25
969_21	2021	8	21	M	Mogi Das Cruzes	Urine	218	2	KL7	OCL1	PRJNA613847	SAMN41913391	JBEQDS000000000	3942919	161379	29550	84	38.92	99.98	0.63	100.00	.	100.00	100.00	.	100.00	100.00	100.00	100.00	.	100.00	100.00	100.00	.	99.50	R	R	R	R	R	R	R	R	I	>256.0	R	3.0	R	0.25
973_21	2021	7	21	A	Mogi Das Cruzes	Urine	218	2	KL7	OCL1	PRJNA613847	SAMN41913392	JBEQDR000000000	3946482	134900	36987	74	38.92	99.98	0.63	100.00	.	100.00	100.00	.	100.00	100.00	100.00	100.00	.	100.00	100.00	100.00	.	99.50	R	R	R	R	R	R	R	R	I	>256.0	R	3.0	R	0.5
073_21	2021	5	1	A	Mogi Das Cruzes	Blood	218	2	KL7	OCL1	PRJNA613847	SAMN41913337	JBEQFU000000000	3944665	118301	34455	80	38.92	99.98	0.63	100.00	.	100.00	100.00	.	100.00	100.00	100.00	100.00	.	100.00	100.00	100.00	.	99.50	R	R	R	R	R	R	R	R	R	>256.0	R	3.0	R	0.5
1047_21	2021	8	29	I	Guarulhos	Tracheal secretion	218	2	KL7	OCL1	PRJNA613847	SAMN41913394	JBEQDP000000000	3945826	135207	31373	81	38.92	99.98	0.63	100.00	.	100.00	100.00	.	100.00	100.00	100.00	100.00	.	100.00	100.00	100.00	.	99.50	R	R	R	R	R	R	R	R	R	>256.0	R	3.0	R	0.5
1166_21	2021	9	25	N	Sao Paulo	Blood	218	2	KL7	OCL1	PRJNA613847	SAMN41913395	JBEQDO000000000	3945096	133347	27779	84	38.93	99.59	0.63	100.00	.	100.00	100.00	.	100.00	100.00	100.00	100.00	.	100.00	100.00	100.00	.	99.50	R	R	R	R	R	R	R	R	R	>256.0	R	3.0	R	0.5
1210_21	2021	9	18	O	Sao Paulo	Tracheal secretion	218	2	KL7	OCL1	PRJNA613847	SAMN41913396	JBEQDN000000000	3897665	118301	34146	79	38.92	99.98	0.63	100.00	.	100.00	100.00	.	100.00	100.00	100.00	100.00	.	100.00	100.00	100.00	.	99.50	R	R	R	R	R	R	R	R	R	>256.0	R	3.0	R	0.5
1212_21	2021	9	27	O	Sao Paulo	Tracheal secretion	218	2	KL7	OCL1	PRJNA613847	SAMN41913397	JBEQDM000000000	3897472	135129	31375	79	38.92	99.98	0.63	100.00	.	100.00	100.00	.	100.00	100.00	100.00	100.00	.	100.00	100.00	100.00	.	99.50	R	R	R	R	R	R	R	R	R	>256.0	R	3.0	R	0.5
1216_21	2021	10	18	I	Guarulhos	Blood	218	2	KL7	OCL1	PRJNA613847	SAMN41913398	JBEQDL000000000	3946083	134837	31373	77	38.92	99.98	0.63	100.00	.	100.00	100.00	.	100.00	100.00	100.00	100.00	.	100.00	100.00	100.00	.	99.50	R	R	R	R	R	R	R	R	R	>256.0	R	3.0	R	0.5
1230_21	2021	10	21	D	Mogi Das Cruzes	Surveillance swab	218	2	KL7	OCL1	PRJNA613847	SAMN41913399	JBEQDK000000000	3945994	105662	28512	83	38.92	99.59	0.63	100.00	.	100.00	100.00	.	100.00	100.00	100.00	100.00	.	100.00	100.00	100.00	.	99.50	R	R	R	R	R	R	R	R	R	>256.0	R	3.0	R	0.5
1238_21	2021	11	9	O	Sao Paulo	Urine	218	2	KL7	OCL1	PRJNA613847	SAMN41913400	JBEQDJ000000000	3893727	133347	36987	77	38.92	99.59	0.63	100.00	.	100.00	100.00	.	100.00	100.00	100.00	100.00	.	100.00	100.00	100.00	.	99.50	R	R	R	R	R	R	R	R	R	>256.0	R	3.0	R	0.5
1270_21	2021	11	6	N	Sao Paulo	Surveillance swab	218	2	KL7	OCL1	PRJNA613847	SAMN41913401	JBEQDI000000000	3944401	109355	31375	87	38.92	99.98	0.63	100.00	.	100.00	100.00	.	100.00	100.00	100.00	100.00	.	100.00	100.00	100.00	.	99.50	R	R	R	R	R	R	R	R	R	>256.0	R	3.0	R	0.5
1271_21	2021	11	8	N	Sao Paulo	Tracheal secretion	218	2	KL7	OCL1	PRJNA613847	SAMN41913402	JBEQDH000000000	3945777	136586	28152	82	38.92	99.98	0.63	100.00	.	100.00	100.00	.	100.00	100.00	100.00	100.00	.	100.00	100.00	100.00	.	99.50	R	R	R	R	R	R	R	R	R	>256.0	R	3.0	R	0.5
1274_21	2021	11	6	N	Sao Paulo	Surveillance swab	218	2	KL7	OCL1	PRJNA613847	SAMN41913403	JBEQDG000000000	3941180	134890	33573	83	38.92	99.59	0.63	100.00	.	100.00	100.00	.	100.00	100.00	100.00	100.00	.	100.00	100.00	100.00	.	99.50	R	R	R	R	R	R	R	R	R	>256.0	R	3.0	R	0.25
1278_21	2021	11	13	N	Sao Paulo	Surveillance swab	218	2	KL7	OCL1	PRJNA613847	SAMN41913404	JBEQDF000000000	3943972	134945	28380	82	38.92	99.98	0.63	100.00	.	100.00	100.00	.	100.00	100.00	100.00	100.00	.	100.00	100.00	100.00	.	99.50	R	R	R	R	R	R	R	R	R	>256.0	R	4.0	R	0.5
1279_21	2021	11	6	N	Sao Paulo	Surveillance swab	218	2	KL7	OCL1	PRJNA613847	SAMN41913405	JBEQDE000000000	3944011	136590	30667	88	38.92	99.98	0.63	100.00	.	100.00	100.00	.	100.00	100.00	100.00	100.00	.	100.00	100.00	100.00	.	99.50	R	R	R	R	R	R	R	R	R	>256.0	R	3.0	R	0.5
1309_21	2021	11	7	C	Mogi Das Cruzes	Blood	218	2	KL7	OCL1	PRJNA613847	SAMN41913406	JBEQDD000000000	3940987	144549	28511	82	38.92	99.98	0.63	100.00	.	100.00	100.00	.	100.00	100.00	100.00	100.00	.	100.00	100.00	100.00	.	99.50	R	R	R	R	R	R	R	R	R	>256.0	R	3.0	R	0.5
1322_21	2021	11	23	N	Sao Paulo	Blood	218	2	KL7	OCL1	PRJNA613847	SAMN41913409	JBEQDA000000000	3945829	118301	30668	82	38.92	99.98	0.63	100.00	.	100.00	100.00	.	100.00	100.00	100.00	100.00	.	100.00	100.00	100.00	.	99.50	R	R	R	R	R	R	R	R	R	>256.0	R	3.0	R	0.25
1324_21	2021	11	19	I	Guarulhos	Tracheal secretion	218	2	KL7	OCL1	PRJNA613847	SAMN41913410	JBEQCZ000000000	3946937	118301	34146	80	38.93	99.98	0.63	100.00	.	100.00	100.00	.	100.00	100.00	100.00	100.00	.	100.00	100.00	100.00	.	99.50	R	R	R	R	R	R	R	R	R	>256.0	R	3.0	R	0.5
1339_21	2021	11	27	N	Sao Paulo	Blood	218	2	KL7	OCL1	PRJNA613847	SAMN41913411	JBEQCY000000000	3944372	133346	31373	82	38.92	99.98	0.63	100.00	.	100.00	100.00	.	100.00	100.00	100.00	100.00	.	100.00	100.00	100.00	.	99.50	R	R	R	R	R	R	R	R	R	>256.0	R	3.0	R	0.5
1341_21	2021	11	30	N	Sao Paulo	Blood	218	2	KL7	OCL1	PRJNA613847	SAMN41913412	JBEQCX000000000	3933282	133410	31375	73	38.92	99.98	0.63	100.00	.	100.00	100.00	.	100.00	100.00	100.00	100.00	.	100.00	100.00	100.00	.	99.50	R	R	R	R	R	R	R	R	R	>256.0	R	3.0	R	0.5
1354_21	2021	12	4	I	Guarulhos	Tracheal secretion	218	2	KL7	OCL1	PRJNA613847	SAMN41913413	JBEQCW000000000	3943644	136106	31373	82	38.92	99.98	0.63	100.00	.	100.00	100.00	.	100.00	100.00	100.00	100.00	.	100.00	100.00	100.00	.	99.50	R	R	R	R	R	R	R	R	R	>256.0	R	3.0	R	0.5
1369_21	2021	12	14	P	Sao Paulo	Urine	218	2	KL7	OCL1	PRJNA613847	SAMN41913414	JBEQCV000000000	3773494	110127	31381	82	38.89	99.98	0.63	100.00	.	100.00	100.00	.	100.00	100.00	100.00	100.00	.	100.00	100.00	100.00	.	99.50	R	R	R	R	R	R	R	R	R	>256.0	R	3.0	R	1.0
156_21	2021	2	5	G	Guarulhos	Tracheal secretion	218	2	KL7	OCL1	PRJNA613847	SAMN41913342	JBEQFP000000000	3947076	152239	33564	77	38.92	99.98	0.63	100.00	.	100.00	100.00	.	100.00	100.00	100.00	100.00	.	100.00	100.00	100.00	.	99.50	R	R	R	R	R	R	R	R	R	>256.0	R	3.0	R	0.25
165_21	2021	2	14	D	Mogi Das Cruzes	Surveillance swab	218	2	KL7	OCL1	PRJNA613847	SAMN41913343	JBEQFO000000000	3942344	136115	33562	85	38.92	99.98	0.63	100.00	.	100.00	100.00	.	100.00	100.00	100.00	100.00	.	100.00	100.00	100.00	.	99.50	R	R	R	R	R	R	R	R	R	>256.0	R	3.0	R	0.25
167_20	2020	7	3	A	Mogi Das Cruzes	Tracheal secretion	218	2	KL7	OCL1	PRJNA613847	SAMN41913326	JBEQGF000000000	3946503	110087	31078	87	38.93	99.59	0.63	100.00	.	100.00	100.00	.	100.00	100.00	100.00	100.00	.	100.00	100.00	100.00	.	99.50	R	R	R	R	R	R	R	R	R	>256.0	R	3.0	R	2.0
229_21	2021	2	22	H	Guarulhos	Blood	218	2	KL7	OCL1	PRJNA613847	SAMN41913344	JBEQFN000000000	3808082	119811	31375	90	38.90	99.98	0.63	100.00	.	100.00	100.00	.	100.00	100.00	100.00	100.00	.	100.00	100.00	100.00	.	99.50	R	R	R	R	R	R	R	R	R	>256.0	R	3.0	R	0.25
230_21	2021	2	17	H	Guarulhos	Tissue fragment	218	2	KL7	OCL1	PRJNA613847	SAMN41913345	JBEQFM000000000	3807250	110096	31375	88	38.90	99.98	0.63	100.00	.	100.00	100.00	.	100.00	100.00	100.00	100.00	.	100.00	100.00	100.00	.	99.50	R	R	R	R	R	R	R	R	R	>256.0	R	3.0	R	0.25
245_20	2020	8	10	A	Mogi Das Cruzes	Tracheal secretion	218	2	KL7	OCL1	PRJNA613847	SAMN41913327	JBEQGE000000000	3945799	135070	34577	86	38.92	99.59	0.63	100.00	.	100.00	100.00	.	100.00	100.00	100.00	100.00	.	100.00	100.00	100.00	.	99.50	R	R	R	R	R	R	R	R	R	>256.0	R	3.0	R	0.5
257_20	2020	9	4	A	Mogi Das Cruzes	Tracheal secretion	218	2	KL7	OCL1	PRJNA613847	SAMN41913328	JBEQGD000000000	3945459	139377	36987	90	38.92	99.98	0.63	100.00	.	100.00	100.00	.	100.00	100.00	100.00	100.00	.	100.00	100.00	100.00	.	99.50	R	R	R	R	R	R	R	R	R	>256.0	R	3.0	R	0.5
274_21	2021	3	8	H	Guarulhos	Blood	218	2	KL7	OCL1	PRJNA613847	SAMN41913346	JBEQFL000000000	3819322	111228	31375	92	38.89	99.98	0.63	100.00	.	100.00	100.00	.	100.00	100.00	100.00	100.00	.	100.00	100.00	100.00	.	99.50	R	R	R	R	R	R	R	R	R	>256.0	R	3.0	R	0.25
313_20	2020	10	7	A	Mogi Das Cruzes	Blood	218	2	KL7	OCL1	PRJNA613847	SAMN41913330	JBEQGB000000000	3943503	134902	33562	92	38.92	99.98	0.63	100.00	.	100.00	100.00	.	100.00	100.00	100.00	100.00	.	100.00	100.00	100.00	.	99.50	R	R	R	R	R	R	R	R	R	>256.0	R	3.0	R	0.5
347_21	2021	3	28	I	Guarulhos	Blood	218	2	KL7	OCL1	PRJNA613847	SAMN41913348	JBEQFJ000000000	3944831	144641	36987	78	38.92	99.98	0.63	100.00	.	100.00	100.00	.	100.00	100.00	100.00	100.00	.	100.00	100.00	100.00	.	99.50	R	R	R	R	R	R	R	R	R	>256.0	R	3.0	R	0.5
374_21	2021	3	17	D	Mogi Das Cruzes	Blood	218	2	KL7	OCL1	PRJNA613847	SAMN41913349	JBEQFI000000000	3942816	144551	34382	81	38.92	99.98	0.63	100.00	.	100.00	100.00	.	100.00	100.00	100.00	100.00	.	100.00	100.00	100.00	.	99.50	R	R	R	R	R	R	R	R	R	>256.0	R	3.0	R	0.5
400_21	2021	3	16	A	Mogi Das Cruzes	Tracheal secretion	218	2	KL7	OCL1	PRJNA613847	SAMN41913351	JBEQFG000000000	3911686	133347	27843	81	38.92	99.98	0.63	100.00	.	100.00	100.00	.	100.00	100.00	100.00	100.00	.	100.00	100.00	100.00	.	99.50	R	R	R	R	R	R	R	R	R	>256.0	R	3.0	R	0.5
433_21	2021	4	19	H	Guarulhos	Blood	218	2	KL7	OCL1	PRJNA613847	SAMN41913355	JBEQFC000000000	3893719	111228	26625	105	38.78	99.98	0.63	100.00	.	100.00	100.00	100.00	100.00	100.00	100.00	100.00	.	100.00	100.00	100.00	.	99.50	R	R	R	R	R	R	R	R	R	>256.0	R	3.0	R	0.5
443_20	2020	11	9	A	Mogi Das Cruzes	Surveillance swab	218	2	KL7	OCL1	PRJNA613847	SAMN41913335	JBEQFW000000000	3945976	133347	31375	79	38.92	99.98	0.63	100.00	.	100.00	100.00	.	100.00	100.00	100.00	100.00	.	100.00	100.00	100.00	.	99.50	R	R	R	R	R	R	R	R	R	>256.0	R	3.0	R	0.5
444_21	2021	4	23	J	Ferraz de Vasconcelos	Blood	218	2	KL7	OCL1	PRJNA613847	SAMN41913356	JBEQFB000000000	3947456	135182	31692	80	38.92	99.98	0.63	100.00	.	100.00	100.00	.	100.00	100.00	100.00	100.00	.	100.00	100.00	100.00	.	99.50	R	R	R	R	R	R	R	R	R	>256.0	R	3.0	R	0.5
528_21	2021	5	4	J	Ferraz de Vasconcelos	Blood	218	2	KL7	OCL1	PRJNA613847	SAMN41913358	JBEQEZ000000000	3946586	144551	31106	91	38.93	99.98	0.63	100.00	.	100.00	100.00	.	100.00	100.00	100.00	100.00	.	100.00	100.00	100.00	.	99.50	R	R	R	R	R	R	R	R	R	>256.0	R	3.0	R	0.5
529_21	2021	5	1	J	Ferraz de Vasconcelos	Blood	218	2	KL7	OCL1	PRJNA613847	SAMN41913359	JBEQEY000000000	3944758	134962	27790	88	38.92	99.98	0.63	100.00	.	100.00	100.00	.	100.00	100.00	100.00	100.00	.	100.00	100.00	100.00	.	99.50	R	R	R	R	R	R	R	R	R	>256.0	R	4.0	R	0.5
530_21	2021	5	1	J	Ferraz de Vasconcelos	Blood	218	2	KL7	OCL1	PRJNA613847	SAMN41913360	JBEQEX000000000	3946716	135029	33591	80	38.92	99.98	0.63	100.00	.	100.00	100.00	.	100.00	100.00	100.00	100.00	.	100.00	100.00	100.00	.	99.50	R	R	R	R	R	R	R	R	R	>256.0	R	3.0	R	0.5
531_21	2021	5	21	C	Mogi Das Cruzes	Blood	218	2	KL7	OCL1	PRJNA613847	SAMN41913361	JBEQEW000000000	3948013	126017	34146	81	38.93	99.98	0.63	100.00	.	100.00	100.00	.	100.00	100.00	100.00	100.00	.	100.00	100.00	100.00	.	99.50	R	R	R	R	R	R	R	R	R	>256.0	R	3.0	R	0.25
541_21	2021	4	30	G	Guarulhos	Blood	218	2	KL7	OCL1	PRJNA613847	SAMN41913362	JBEQEV000000000	3941250	133408	33562	93	38.92	99.98	0.63	100.00	.	100.00	100.00	.	100.00	100.00	100.00	100.00	.	100.00	100.00	100.00	.	99.50	R	R	R	R	R	R	R	R	R	>256.0	R	3.0	R	0.5
544_21	2021	5	4	G	Guarulhos	Tracheal secretion	218	2	KL7	OCL1	PRJNA613847	SAMN41913363	JBEQEU000000000	3946949	136168	35280	80	38.92	99.98	0.63	100.00	.	100.00	100.00	.	100.00	100.00	100.00	100.00	.	100.00	100.00	100.00	.	99.50	R	R	R	R	R	R	R	R	R	>256.0	R	3.0	R	1
571_21	2021	5	13	G	Guarulhos	Tracheal secretion	218	2	KL7	OCL1	PRJNA613847	SAMN41913364	JBEQET000000000	3947513	140922	34146	81	38.93	99.98	0.63	100.00	.	100.00	100.00	.	100.00	100.00	100.00	100.00	.	100.00	100.00	100.00	.	99.50	R	R	R	R	R	R	R	R	R	>256.0	R	3.0	R	0.5
572_21	2021	5	12	G	Guarulhos	Tracheal secretion	218	2	KL7	OCL1	PRJNA613847	SAMN41913365	JBEQES000000000	4025839	136611	29229	95	38.83	99.98	0.63	100.00	.	100.00	100.00	.	100.00	100.00	100.00	100.00	.	100.00	100.00	100.00	.	99.50	R	R	R	R	R	R	R	R	R	>256.0	R	3.0	R	0.5
573_21	2021	5	28	G	Guarulhos	Tracheal secretion	218	2	KL7	OCL1	PRJNA613847	SAMN41913366	JBEQER000000000	3942847	144591	33573	84	38.92	99.98	0.63	100.00	.	100.00	100.00	.	100.00	100.00	100.00	100.00	.	100.00	100.00	100.00	.	99.50	R	R	R	R	R	R	R	R	R	>256.0	R	4.0	R	0.5
601_21	2021	6	3	G	Guarulhos	Blood	218	2	KL7	OCL1	PRJNA613847	SAMN41913368	JBEQEP000000000	3942102	136173	29229	90	38.92	99.94	0.63	100.00	.	100.00	100.00	.	100.00	100.00	100.00	100.00	.	100.00	100.00	100.00	.	99.50	R	R	R	R	R	R	R	R	R	>256.0	R	4.0	R	0.5
605_21	2021	5	25	D	Mogi Das Cruzes	Tracheal secretion	218	2	KL7	OCL1	PRJNA613847	SAMN41913369	JBEQEO000000000	3942599	134925	33562	95	38.92	99.98	0.63	100.00	.	100.00	100.00	.	100.00	100.00	100.00	100.00	.	100.00	100.00	100.00	.	99.50	R	R	R	R	R	R	R	R	R	>256.0	R	3.0	R	0.5
606_21	2021	5	23	D	Mogi Das Cruzes	Urine	218	2	KL7	OCL1	PRJNA613847	SAMN41913370	JBEQEN000000000	3946859	134958	31375	80	38.92	99.98	0.63	100.00	.	100.00	100.00	.	100.00	100.00	100.00	100.00	.	100.00	100.00	100.00	.	99.50	R	R	R	R	R	R	R	R	R	>256.0	R	3.0	R	0.5
636_21	2021	5	26	K	Mogi Das Cruzes	Tracheal secretion	218	2	KL7	OCL1	PRJNA613847	SAMN41913371	JBEQEM000000000	3946320	134860	36987	83	38.92	99.98	0.63	100.00	.	100.00	100.00	.	100.00	100.00	100.00	100.00	.	100.00	100.00	100.00	.	99.50	R	R	R	R	R	R	R	R	R	>256.0	R	4.0	R	1.0
658_21	2021	5	24	G	Guarulhos	Tracheal secretion	218	2	KL7	OCL1	PRJNA613847	SAMN41913372	JBEQEL000000000	3944094	144617	31373	92	38.92	99.98	0.63	100.00	.	100.00	100.00	.	100.00	100.00	100.00	100.00	.	100.00	100.00	100.00	.	99.50	R	R	R	R	R	R	R	R	R	>256.0	R	4.0	R	0.5
659_21	2021	5	21	G	Guarulhos	Tracheal secretion	218	2	KL7	OCL1	PRJNA613847	SAMN41913373	JBEQEK000000000	3945408	136628	34146	83	38.93	99.98	0.63	100.00	.	100.00	100.00	.	100.00	100.00	100.00	100.00	.	100.00	100.00	100.00	.	99.50	R	R	R	R	R	R	R	R	R	>256.0	R	3.0	R	0.5
668_21	2021	6	15	J	Ferraz de Vasconcelos	Tracheal secretion	218	2	KL7	OCL1	PRJNA613847	SAMN41913374	JBEQEJ000000000	3944253	133347	31375	86	38.92	99.98	0.63	100.00	.	100.00	100.00	.	100.00	100.00	100.00	100.00	.	100.00	100.00	100.00	.	99.50	R	R	R	R	R	R	R	R	R	>256.0	R	4.0	R	0.5
706_21	2021	6	10	G	Guarulhos	Tracheal secretion	218	2	KL7	OCL1	PRJNA613847	SAMN41913375	JBEQEI000000000	3942239	136176	33564	81	38.92	99.98	0.63	100.00	.	100.00	100.00	.	100.00	100.00	100.00	100.00	.	100.00	100.00	100.00	.	99.50	R	R	R	R	R	R	R	R	R	>256.0	R	3.0	R	0.5
767_21	2021	6	29	L	Guarulhos	Blood	218	2	KL7	OCL1	PRJNA613847	SAMN41913377	JBEQEG000000000	4025406	133347	26625	101	38.82	99.94	0.63	100.00	.	100.00	100.00	.	100.00	100.00	100.00	100.00	.	100.00	100.00	100.00	.	99.50	R	R	R	R	R	R	R	R	R	>256.0	R	3.0	R	1.0
794_21	2021	6	23	G	Guarulhos	Blood	218	2	KL7	OCL1	PRJNA613847	SAMN41913379	JBEQEE000000000	3944985	144551	27842	89	38.92	99.94	0.63	100.00	.	100.00	100.00	.	100.00	100.00	100.00	100.00	.	100.00	100.00	100.00	.	99.50	R	R	R	R	R	R	R	R	R	>256.0	R	3.0	R	2.0
801_21	2021	7	8	C	Mogi Das Cruzes	Pleural fluid	218	2	KL7	OCL1	PRJNA613847	SAMN41913382	JBEQEB000000000	3943093	110096	31375	91	38.92	99.98	0.63	100.00	.	100.00	100.00	.	100.00	100.00	100.00	100.00	.	100.00	100.00	100.00	.	99.50	R	R	R	R	R	R	R	R	R	>256.0	R	3.0	R	0.5
822_21	2021	7	4	D	Mogi Das Cruzes	Urine	218	2	KL7	OCL1	PRJNA613847	SAMN41913383	JBEQEA000000000	3946161	144574	27747	85	38.92	99.98	0.63	100.00	.	100.00	100.00	.	100.00	100.00	100.00	100.00	.	100.00	100.00	100.00	.	99.50	R	R	R	R	R	R	R	R	R	>256.0	R	2.0	R	0.5
846_21	2021	7	14	J	Ferraz de Vasconcelos	Tracheal secretion	218	2	KL7	OCL1	PRJNA613847	SAMN41913384	JBEQDZ000000000	3946553	161373	29584	90	38.93	99.98	0.63	100.00	.	100.00	100.00	.	100.00	100.00	100.00	100.00	.	100.00	100.00	100.00	.	99.50	R	R	R	R	R	R	R	R	R	>256.0	R	3.0	R	0.5
847_21	2021	7	16	J	Ferraz de Vasconcelos	Tracheal secretion	218	2	KL7	OCL1	PRJNA613847	SAMN41913385	JBEQDY000000000	3951154	126012	27746	94	38.93	99.98	0.63	100.00	.	100.00	100.00	.	100.00	100.00	100.00	100.00	.	100.00	100.00	100.00	.	99.50	R	R	R	R	R	R	R	R	R	>256.0	R	3.0	R	0.25
914_21	2021	7	6	I	Guarulhos	Blood	218	2	KL7	OCL1	PRJNA613847	SAMN41913387	JBEQDW000000000	3944270	161375	31375	77	38.92	99.98	0.63	100.00	.	100.00	100.00	.	100.00	100.00	100.00	100.00	.	100.00	100.00	100.00	.	99.50	R	R	R	R	R	R	R	R	R	>256.0	R	3.0	R	0.5
964_21	2021	8	20	L	Guarulhos	Blood	218	2	KL7	OCL1	PRJNA613847	SAMN41913390	JBEQDT000000000	4021394	133345	27745	90	38.82	99.98	0.63	100.00	.	100.00	100.00	.	100.00	100.00	100.00	100.00	.	100.00	100.00	100.00	.	99.50	R	R	R	R	R	R	R	R	R	>256.0	R	3.0	R	1.0
1312_21	2021	11	17	C	Mogi Das Cruzes	Tracheal secretion	218	2	KL7	OCL1	PRJNA613847	SAMN41913408	JBEQDB000000000	3944513	133390	31373	87	38.92	99.59	0.63	100.00	.	100.00	100.00	.	100.00	100.00	100.00	100.00	.	100.00	100.00	100.00	.	99.50	R	R	R	R	R	R	R	R	S	>256.0	R	3.0	R	0.5
1014_21	2021	8	17	C	Mogi Das Cruzes	Tracheal secretion	218	2	KL7	OCL1	PRJNA613847	SAMN41913393	JBEQDQ000000000	3860157	147716	33077	65	38.90	99.98	0.63	.	.	100.00	.	.	100.00	.	100.00	.	.	.	.	.	.	99.50	S	R	S	R	R	R	R	R	R	>256.0	R	2.0	R	0.5
1310_21	2021	11	10	C	Mogi Das Cruzes	Blood	3308	2	KL7	OCL1	PRJNA613847	SAMN41913407	JBEQDC000000000	3933889	134854	33350	76	38.89	99.98	0.63	.	.	100.00	.	.	100.00	.	100.00	.	.	100.00	100.00	.	.	99.50	S	R	S	R	R	R	R	R	R	>256.0	R	3.0	R	0.5
102_21	2021	1	25	C	Mogi Das Cruzes	Blood	218	2	KL7	OCL1	PRJNA613847	SAMN41913338	JBEQFT000000000	3935612	136270	34146	82	38.89	99.98	0.63	.	.	100.00	.	.	100.00	.	100.00	.	.	100.00	100.00	.	.	99.50	S	R	S	R	R	R	S	S	I	>256.0	R	3.0	R	0.5
114_21	2021	1	29	E	Registro	Urine	218	2	KL7	OCL1	PRJNA613847	SAMN41913339	JBEQFS000000000	3889518	161378	35921	73	38.89	99.98	0.63	.	.	100.00	.	.	100.00	.	100.00	.	.	100.00	100.00	.	.	99.50	S	R	S	R	R	R	S	S	I	32.0	R	3.0	R	0.25
[truncated: 1 more columns]
