# Supplementary material for: Emergence of carbapenem-resistant Acinetobacter baumannii clonal complex 2 in multiple hospitals in São Paulo state, Brazil
Source: Antimicrob Agents Chemother. 2025 Jul 23;69(9):e01865-24. doi: 10.1128/aac.01865-24 (PMC12406670; doi:10.1128/aac.01865-24)
Supplement: Table S2 — Data of the 122 global ST218/KL7 isolates. [file aac.01865-24-s0003.xlsx]

## Sheet: Supp_table2
Supplementary table 2. Data of the 122 global ST218/KL7 isolates
ID	country	country	year	aaC1	aacA4	AAC(6')-Ib9	aadB	strA	aphA1	aphA6	strB	OXA-23	TEM-12	armA	catB8	floR	mphE	msrE	sul1	sul2	tet(B)
073_21	Brazil	Brazil_SP	2021	.	100.00	.	.	100.00	100.00	.	100.00	100.00	.	100.00	100.00	.	100.00	100.00	100.00	.	99.50
1014_21	Brazil	Brazil_SP	2021	.	.	.	.	100.00	.	.	100.00	100.00	.	.	.	.	.	.	.	.	99.50
102_21	Brazil	Brazil_SP	2021	.	.	.	.	100.00	.	.	100.00	100.00	.	.	.	.	100.00	100.00	.	.	99.50
1047_21	Brazil	Brazil_SP	2021	.	100.00	.	.	100.00	100.00	.	100.00	100.00	.	100.00	100.00	.	100.00	100.00	100.00	.	99.50
114_21	Brazil	Brazil_SP	2021	.	.	.	.	100.00	.	.	100.00	100.00	.	.	.	.	100.00	100.00	.	.	99.50
1166_21	Brazil	Brazil_SP	2021	.	100.00	.	.	100.00	100.00	.	100.00	100.00	.	100.00	100.00	.	100.00	100.00	100.00	.	99.50
1210_21	Brazil	Brazil_SP	2021	.	100.00	.	.	100.00	100.00	.	100.00	100.00	.	100.00	100.00	.	100.00	100.00	100.00	.	99.50
1212_21	Brazil	Brazil_SP	2021	.	100.00	.	.	100.00	100.00	.	100.00	100.00	.	100.00	100.00	.	100.00	100.00	100.00	.	99.50
1216_21	Brazil	Brazil_SP	2021	.	100.00	.	.	100.00	100.00	.	100.00	100.00	.	100.00	100.00	.	100.00	100.00	100.00	.	99.50
1230_21	Brazil	Brazil_SP	2021	.	100.00	.	.	100.00	100.00	.	100.00	100.00	.	100.00	100.00	.	100.00	100.00	100.00	.	99.50
1238_21	Brazil	Brazil_SP	2021	.	100.00	.	.	100.00	100.00	.	100.00	100.00	.	100.00	100.00	.	100.00	100.00	100.00	.	99.50
1270_21	Brazil	Brazil_SP	2021	.	100.00	.	.	100.00	100.00	.	100.00	100.00	.	100.00	100.00	.	100.00	100.00	100.00	.	99.50
1271_21	Brazil	Brazil_SP	2021	.	100.00	.	.	100.00	100.00	.	100.00	100.00	.	100.00	100.00	.	100.00	100.00	100.00	.	99.50
1274_21	Brazil	Brazil_SP	2021	.	100.00	.	.	100.00	100.00	.	100.00	100.00	.	100.00	100.00	.	100.00	100.00	100.00	.	99.50
1278_21	Brazil	Brazil_SP	2021	.	100.00	.	.	100.00	100.00	.	100.00	100.00	.	100.00	100.00	.	100.00	100.00	100.00	.	99.50
1279_21	Brazil	Brazil_SP	2021	.	100.00	.	.	100.00	100.00	.	100.00	100.00	.	100.00	100.00	.	100.00	100.00	100.00	.	99.50
129_21	Brazil	Brazil_SP	2021	.	100.00	.	.	100.00	.	.	100.00	100.00	.	100.00	100.00	.	100.00	100.00	100.00	.	99.50
130_21	Brazil	Brazil_SP	2021	.	100.00	.	.	100.00	.	.	100.00	100.00	.	100.00	100.00	.	100.00	100.00	100.00	.	99.50
1309_21	Brazil	Brazil_SP	2021	.	100.00	.	.	100.00	100.00	.	100.00	100.00	.	100.00	100.00	.	100.00	100.00	100.00	.	99.50
1310_21	Brazil	Brazil_SP	2021	.	.	.	.	100.00	.	.	100.00	100.00	.	.	.	.	100.00	100.00	.	.	99.50
1312_21	Brazil	Brazil_SP	2021	.	100.00	.	.	100.00	100.00	.	100.00	100.00	.	100.00	100.00	.	100.00	100.00	100.00	.	99.50
1322_21	Brazil	Brazil_SP	2021	.	100.00	.	.	100.00	100.00	.	100.00	100.00	.	100.00	100.00	.	100.00	100.00	100.00	.	99.50
1324_21	Brazil	Brazil_SP	2021	.	100.00	.	.	100.00	100.00	.	100.00	100.00	.	100.00	100.00	.	100.00	100.00	100.00	.	99.50
1339_21	Brazil	Brazil_SP	2021	.	100.00	.	.	100.00	100.00	.	100.00	100.00	.	100.00	100.00	.	100.00	100.00	100.00	.	99.50
1341_21	Brazil	Brazil_SP	2021	.	100.00	.	.	100.00	100.00	.	100.00	100.00	.	100.00	100.00	.	100.00	100.00	100.00	.	99.50
1354_21	Brazil	Brazil_SP	2021	.	100.00	.	.	100.00	100.00	.	100.00	100.00	.	100.00	100.00	.	100.00	100.00	100.00	.	99.50
1369_21	Brazil	Brazil_SP	2021	.	100.00	.	.	100.00	100.00	.	100.00	100.00	.	100.00	100.00	.	100.00	100.00	100.00	.	99.50
156_21	Brazil	Brazil_SP	2021	.	100.00	.	.	100.00	100.00	.	100.00	100.00	.	100.00	100.00	.	100.00	100.00	100.00	.	99.50
164_20	Brazil	Brazil_SP	2020	.	80.66	.	100.00	100.00	100.00	100.00	100.00	100.00	.	100.00	100.00	100.00	100.00	100.00	100.00	100.00	99.50
165_21	Brazil	Brazil_SP	2021	.	100.00	.	.	100.00	100.00	.	100.00	100.00	.	100.00	100.00	.	100.00	100.00	100.00	.	99.50
167_20	Brazil	Brazil_SP	2020	.	100.00	.	.	100.00	100.00	.	100.00	100.00	.	100.00	100.00	.	100.00	100.00	100.00	.	99.50
229_21	Brazil	Brazil_SP	2021	.	100.00	.	.	100.00	100.00	.	100.00	100.00	.	100.00	100.00	.	100.00	100.00	100.00	.	99.50
230_21	Brazil	Brazil_SP	2021	.	100.00	.	.	100.00	100.00	.	100.00	100.00	.	100.00	100.00	.	100.00	100.00	100.00	.	99.50
245_20	Brazil	Brazil_SP	2020	.	100.00	.	.	100.00	100.00	.	100.00	100.00	.	100.00	100.00	.	100.00	100.00	100.00	.	99.50
257_20	Brazil	Brazil_SP	2020	.	100.00	.	.	100.00	100.00	.	100.00	100.00	.	100.00	100.00	.	100.00	100.00	100.00	.	99.50
274_21	Brazil	Brazil_SP	2021	.	100.00	.	.	100.00	100.00	.	100.00	100.00	.	100.00	100.00	.	100.00	100.00	100.00	.	99.50
308_20	Brazil	Brazil_SP	2020	.	.	96.73	100.00	100.00	100.00	100.00	100.00	100.00	.	100.00	100.00	100.00	100.00	100.00	100.00	100.00	99.50
313_20	Brazil	Brazil_SP	2020	.	100.00	.	.	100.00	100.00	.	100.00	100.00	.	100.00	100.00	.	100.00	100.00	100.00	.	99.50
333_21	Brazil	Brazil_SP	2021	.	100.00	.	.	100.00	100.00	.	100.00	100.00	.	100.00	100.00	.	100.00	100.00	100.00	.	99.50
334_20	Brazil	Brazil_SP	2020	.	100.00	.	.	100.00	100.00	.	100.00	100.00	.	100.00	100.00	.	100.00	100.00	100.00	.	99.50
347_21	Brazil	Brazil_SP	2021	.	100.00	.	.	100.00	100.00	.	100.00	100.00	.	100.00	100.00	.	100.00	100.00	100.00	.	99.50
374_21	Brazil	Brazil_SP	2021	.	100.00	.	.	100.00	100.00	.	100.00	100.00	.	100.00	100.00	.	100.00	100.00	100.00	.	99.50
375_21	Brazil	Brazil_SP	2021	.	100.00	.	.	100.00	100.00	.	100.00	100.00	.	100.00	100.00	.	100.00	100.00	100.00	.	99.50
384_20	Brazil	Brazil_SP	2020	.	100.00	.	.	100.00	100.00	.	100.00	100.00	.	100.00	100.00	.	100.00	100.00	100.00	.	99.50
400_21	Brazil	Brazil_SP	2021	.	100.00	.	.	100.00	100.00	.	100.00	100.00	.	100.00	100.00	.	100.00	100.00	100.00	.	99.50
407_20	Brazil	Brazil_SP	2020	.	100.00	.	.	100.00	100.00	.	100.00	100.00	.	100.00	100.00	.	100.00	100.00	100.00	.	99.50
409_20	Brazil	Brazil_SP	2020	.	100.00	.	.	100.00	100.00	.	100.00	100.00	.	100.00	100.00	.	100.00	100.00	100.00	.	99.50
417_21	Brazil	Brazil_SP	2021	.	100.00	.	.	100.00	100.00	.	100.00	100.00	.	100.00	100.00	.	100.00	100.00	100.00	.	99.50
425_21	Brazil	Brazil_SP	2021	.	100.00	.	.	100.00	100.00	.	100.00	100.00	.	100.00	100.00	.	100.00	100.00	100.00	.	99.50
429_21	Brazil	Brazil_SP	2021	.	100.00	.	.	100.00	100.00	.	100.00	100.00	.	100.00	100.00	.	100.00	100.00	100.00	.	99.50
433_21	Brazil	Brazil_SP	2021	.	100.00	.	.	100.00	100.00	100.00	100.00	100.00	.	100.00	100.00	.	100.00	100.00	100.00	.	99.50
443_20	Brazil	Brazil_SP	2020	.	100.00	.	.	100.00	100.00	.	100.00	100.00	.	100.00	100.00	.	100.00	100.00	100.00	.	99.50
444_21	Brazil	Brazil_SP	2021	.	100.00	.	.	100.00	100.00	.	100.00	100.00	.	100.00	100.00	.	100.00	100.00	100.00	.	99.50
462_20	Brazil	Brazil_SP	2020	.	100.00	.	.	100.00	100.00	.	100.00	100.00	.	100.00	100.00	.	100.00	100.00	100.00	.	99.50
527_21	Brazil	Brazil_SP	2021	.	100.00	.	.	100.00	100.00	.	100.00	100.00	.	100.00	100.00	.	100.00	100.00	100.00	.	99.50
528_21	Brazil	Brazil_SP	2021	.	100.00	.	.	100.00	100.00	.	100.00	100.00	.	100.00	100.00	.	100.00	100.00	100.00	.	99.50
529_21	Brazil	Brazil_SP	2021	.	100.00	.	.	100.00	100.00	.	100.00	100.00	.	100.00	100.00	.	100.00	100.00	100.00	.	99.50
530_21	Brazil	Brazil_SP	2021	.	100.00	.	.	100.00	100.00	.	100.00	100.00	.	100.00	100.00	.	100.00	100.00	100.00	.	99.50
531_21	Brazil	Brazil_SP	2021	.	100.00	.	.	100.00	100.00	.	100.00	100.00	.	100.00	100.00	.	100.00	100.00	100.00	.	99.50
541_21	Brazil	Brazil_SP	2021	.	100.00	.	.	100.00	100.00	.	100.00	100.00	.	100.00	100.00	.	100.00	100.00	100.00	.	99.50
544_21	Brazil	Brazil_SP	2021	.	100.00	.	.	100.00	100.00	.	100.00	100.00	.	100.00	100.00	.	100.00	100.00	100.00	.	99.50
571_21	Brazil	Brazil_SP	2021	.	100.00	.	.	100.00	100.00	.	100.00	100.00	.	100.00	100.00	.	100.00	100.00	100.00	.	99.50
572_21	Brazil	Brazil_SP	2021	.	100.00	.	.	100.00	100.00	.	100.00	100.00	.	100.00	100.00	.	100.00	100.00	100.00	.	99.50
573_21	Brazil	Brazil_SP	2021	.	100.00	.	.	100.00	100.00	.	100.00	100.00	.	100.00	100.00	.	100.00	100.00	100.00	.	99.50
585_21	Brazil	Brazil_SP	2021	.	100.00	.	.	100.00	100.00	.	100.00	100.00	.	100.00	100.00	.	100.00	100.00	100.00	.	99.50
601_21	Brazil	Brazil_SP	2021	.	100.00	.	.	100.00	100.00	.	100.00	100.00	.	100.00	100.00	.	100.00	100.00	100.00	.	99.50
605_21	Brazil	Brazil_SP	2021	.	100.00	.	.	100.00	100.00	.	100.00	100.00	.	100.00	100.00	.	100.00	100.00	100.00	.	99.50
606_21	Brazil	Brazil_SP	2021	.	100.00	.	.	100.00	100.00	.	100.00	100.00	.	100.00	100.00	.	100.00	100.00	100.00	.	99.50
636_21	Brazil	Brazil_SP	2021	.	100.00	.	.	100.00	100.00	.	100.00	100.00	.	100.00	100.00	.	100.00	100.00	100.00	.	99.50
658_21	Brazil	Brazil_SP	2021	.	100.00	.	.	100.00	100.00	.	100.00	100.00	.	100.00	100.00	.	100.00	100.00	100.00	.	99.50
659_21	Brazil	Brazil_SP	2021	.	100.00	.	.	100.00	100.00	.	100.00	100.00	.	100.00	100.00	.	100.00	100.00	100.00	.	99.50
668_21	Brazil	Brazil_SP	2021	.	100.00	.	.	100.00	100.00	.	100.00	100.00	.	100.00	100.00	.	100.00	100.00	100.00	.	99.50
706_21	Brazil	Brazil_SP	2021	.	100.00	.	.	100.00	100.00	.	100.00	100.00	.	100.00	100.00	.	100.00	100.00	100.00	.	99.50
764_21	Brazil	Brazil_SP	2021	.	100.00	.	.	100.00	100.00	.	100.00	100.00	.	100.00	100.00	.	100.00	100.00	100.00	.	99.50
767_21	Brazil	Brazil_SP	2021	.	100.00	.	.	100.00	100.00	.	100.00	100.00	.	100.00	100.00	.	100.00	100.00	100.00	.	99.50
780_21	Brazil	Brazil_SP	2021	.	100.00	.	.	100.00	100.00	.	100.00	100.00	.	100.00	100.00	.	100.00	100.00	100.00	.	99.50
794_21	Brazil	Brazil_SP	2021	.	100.00	.	.	100.00	100.00	.	100.00	100.00	.	100.00	100.00	.	100.00	100.00	100.00	.	99.50
795_21	Brazil	Brazil_SP	2021	.	100.00	.	.	100.00	100.00	.	100.00	100.00	.	100.00	100.00	.	100.00	100.00	100.00	.	99.50
796_21	Brazil	Brazil_SP	2021	.	100.00	.	.	100.00	100.00	.	100.00	100.00	.	100.00	100.00	.	100.00	100.00	100.00	.	99.50
801_21	Brazil	Brazil_SP	2021	.	100.00	.	.	100.00	100.00	.	100.00	100.00	.	100.00	100.00	.	100.00	100.00	100.00	.	99.50
822_21	Brazil	Brazil_SP	2021	.	100.00	.	.	100.00	100.00	.	100.00	100.00	.	100.00	100.00	.	100.00	100.00	100.00	.	99.50
846_21	Brazil	Brazil_SP	2021	.	100.00	.	.	100.00	100.00	.	100.00	100.00	.	100.00	100.00	.	100.00	100.00	100.00	.	99.50
847_21	Brazil	Brazil_SP	2021	.	100.00	.	.	100.00	100.00	.	100.00	100.00	.	100.00	100.00	.	100.00	100.00	100.00	.	99.50
911_21	Brazil	Brazil_SP	2021	.	100.00	.	.	100.00	100.00	.	100.00	100.00	.	100.00	100.00	.	100.00	100.00	100.00	.	99.50
914_21	Brazil	Brazil_SP	2021	.	100.00	.	.	100.00	100.00	.	100.00	100.00	.	100.00	100.00	.	100.00	100.00	100.00	.	99.50
927_21	Brazil	Brazil_SP	2021	.	100.00	.	.	100.00	100.00	.	100.00	100.00	.	100.00	100.00	.	100.00	100.00	100.00	.	99.50
945_21	Brazil	Brazil_SP	2021	.	100.00	.	.	100.00	100.00	.	100.00	100.00	.	100.00	100.00	.	100.00	100.00	100.00	.	99.50
964_21	Brazil	Brazil_SP	2021	.	100.00	.	.	100.00	100.00	.	100.00	100.00	.	100.00	100.00	.	100.00	100.00	100.00	.	99.50
969_21	Brazil	Brazil_SP	2021	.	100.00	.	.	100.00	100.00	.	100.00	100.00	.	100.00	100.00	.	100.00	100.00	100.00	.	99.50
973_21	Brazil	Brazil_SP	2021	.	100.00	.	.	100.00	100.00	.	100.00	100.00	.	100.00	100.00	.	100.00	100.00	100.00	.	99.50
Ab105	Brazil	Brazil_RJ	2022	.	.	.	.	100.00	.	.	100.00	100.00	.	100.00	.	.	100.00	100.00	100.00	.	99.50
Ab112	Brazil	Brazil_RJ	2022	.	100.00	.	.	100.00	100.00	.	100.00	100.00	.	100.00	100.00	.	100.00	100.00	100.00	.	99.50
Ab113	Brazil	Brazil_RJ	2022	.	.	.	.	100.00	.	.	100.00	100.00	.	100.00	.	.	100.00	100.00	100.00	.	99.50
Ab116	Brazil	Brazil_RJ	2022	.	100.00	.	.	100.00	100.00	.	100.00	100.00	.	100.00	100.00	.	100.00	100.00	100.00	.	99.50
Ab117	Brazil	Brazil_RJ	2022	.	100.00	.	.	100.00	100.00	.	100.00	100.00	.	100.00	100.00	.	100.00	100.00	100.00	.	99.50
SAMEA1709808	Singapore	Singapore	2007	.	100.00	.	.	100.00	100.00	.	100.00	100.00	.	100.00	100.00	.	100.00	100.00	100.00	100.00	99.50
SAMEA6451101	United Kingdom	United Kingdom	2018	.	100.00	.	.	100.00	100.00	.	100.00	100.00	.	.	100.00	.	.	.	100.00	.	99.50
SAMEA7451182	Germany	Germany	2013	.	100.00	.	.	100.00	100.00	.	100.00	100.00	.	100.00	100.00	.	100.00	100.00	100.00	.	99.50
SAMN02471607	United Kingdom	United Kingdom	2012	.	100.00	.	.	100.00	100.00	.	100.00	100.00	.	100.00	100.00	.	100.00	100.00	100.00	.	99.50
SAMN02603891	Taiwan	Taiwan	2011	100.00	100.00	.	.	100.00	100.00;100.00	.	100.00	100.00	100.00	.	100.00	.	.	.	100.00	100.00	99.50
SAMN03160611	Denmark	Denmark	2013	.	100.00	.	.	100.00	100.00	100.00	100.00	100.00	.	100.00	100.00	.	100.00	100.00	100.00	.	99.50
SAMN03450127	United States of America	United States of America	2012	.	100.00	.	.	100.00	100.00	.	100.00	100.00	.	100.00	100.00	.	100.00	100.00	100.00	.	99.50
SAMN03470602	United States of America	United States of America	2013	.	100.00	.	.	100.00	100.00	.	100.00	100.00	.	100.00	100.00	.	100.00	100.00	.	.	99.50
SAMN03470613	United States of America	United States of America	2013	.	.	.	.	100.00	100.00	.	100.00	100.00	.	100.00	.	.	100.00	100.00	.	.	99.50
SAMN07258632	Canada	Canada	2014	.	.	.	.	100.00	.	.	100.00	100.00	.	.	.	.	.	.	.	.	99.50
SAMN14669782	United States of America	United States of America	2007	.	100.00	.	.	100.00	100.00	.	100.00	100.00	.	100.00	100.00	.	100.00	100.00	100.00	.	99.50
SAMN14669800	Portugal	Portugal	2012	.	100.00	.	.	100.00	100.00	.	100.00	100.00	.	100.00	100.00	.	100.00	100.00	100.00	.	99.50
SAMN14669808	Portugal	Portugal	2013	.	100.00	.	.	100.00	100.00	.	100.00	100.00	.	100.00	100.00	.	100.00	100.00	100.00	.	99.50
SAMN14669809	Italy	Italy	2012	.	100.00	.	.	100.00	100.00	.	100.00	100.00	.	100.00	100.00	.	100.00	100.00	100.00	.	99.50
SAMN14669810	Italy	Italy	2012	.	100.00	.	.	100.00	.	.	100.00	100.00	.	100.00	100.00	.	100.00	100.00	100.00	.	99.50
SAMN14669817	United Kingdom	United Kingdom	2013	.	100.00	.	.	100.00	100.00	.	100.00	100.00	.	100.00	100.00	.	100.00	100.00	100.00	.	99.50
SAMN14669818	Italy	Italy	2013	.	100.00	.	.	100.00	100.00	.	100.00	100.00	.	100.00	100.00	.	100.00	100.00	100.00	.	99.50
SAMN14669824	Italy	Italy	2014	.	100.00	.	.	100.00	100.00	100.00	100.00	100.00	.	100.00	100.00	.	100.00	100.00	100.00	.	99.50
SAMN14943607	China	China	2013	.	100.00	.	.	100.00	100.00	.	100.00	100.00	100.00	100.00	100.00	.	100.00	100.00	100.00	100.00	99.50
SAMN14943625	China	China	2014	.	100.00	.	.	100.00	100.00	.	100.00	100.00	100.00	100.00	100.00	.	100.00	100.00	100.00	100.00	99.42
SAMN15538698	China	China	2022	.	100.00	.	.	100.00	100.00;100.00	.	100.00	100.00;100.00	100.00	100.00	100.00	.	100.00	100.00	100.00	100.00	99.50
SAMN16541575	Hungary	Hungary	2010	.	100.00	.	.	100.00	100.00	100.00	100.00	100.00	.	100.00	100.00	.	100.00	100.00	100.00	.	99.50
SAMN16541579	Hungary	Hungary	2010	.	100.00	.	.	100.00	100.00	100.00	100.00	100.00	.	100.00	100.00	.	100.00	100.00	100.00	.	99.50
SAMN16541585	Hungary	Hungary	2017	.	100.00	.	.	100.00	100.00	100.00	100.00	100.00	.	100.00	100.00	.	100.00	100.00	100.00	.	99.50
SAMN16541586	Hungary	Hungary	2017	.	100.00	.	.	100.00	100.00	.	100.00	100.00	.	100.00	100.00	.	100.00	100.00	100.00	.	99.50
SAMN16659988	Italy	Italy	2016	.	100.00	.	.	100.00	100.00	.	100.00	100.00	.	100.00	100.00	.	100.00	100.00	100.00	.	99.50
SAMN16659994	Italy	Italy	2016	.	100.00	.	.	100.00	100.00	100.00	100.00	100.00	.	100.00	100.00	.	100.00	100.00	100.00	.	99.50
