# Supplementary material for: Emergence of carbapenem-resistant Acinetobacter baumannii clonal complex 2 in multiple hospitals in São Paulo state, Brazil
Source: Antimicrob Agents Chemother. 2025 Jul 23;69(9):e01865-24. doi: 10.1128/aac.01865-24 (PMC12406670; doi:10.1128/aac.01865-24)
Supplement: Table S3 — SNP distance matrix between the 89 isolates CRAB from this study, organized according to the phylogenetic tree. [file aac.01865-24-s0004.xlsx]

## Sheet: SNP_distance_matrix_São_Paulo
Supplementary table 3. SNP distance matrix between the 89 isolates CRAB from this study, organized according to the phylogenetic tree																Supplementary table 3. SNP distance matrix between the 89 isolates CRAB from this study, organized according to the phylogenetic tree
																snp-distance	230_21	229_21	1369_21	433_21	274_21	417_21	114_21	129_21	130_21	409_20	257_20	973_21	375_21	167_20	400_21	780_21	764_21	1324_21	374_21	605_21	914_21	1354_21	1047_21	911_21	347_21	429_21	462_20	585_21	964_21	767_21	1210_21	1238_21	1212_21
																230_21	0	19	663	679	678	684	684	686	690	706	708	706	703	701	712	710	717	722	712	722	708	717	706	717	711	709	707	720	721	718	708	714	710
																229_21	19	0	695	695	673	699	700	683	692	708	710	708	706	716	710	733	711	731	710	722	723	714	705	714	711	709	717	722	717	716	706	714	707
																1369_21	663	695	0	22	30	31	32	34	39	51	58	51	48	49	57	56	60	71	63	67	50	61	51	59	61	54	55	65	66	63	53	59	53
																433_21	679	695	22	0	18	26	24	27	29	47	49	47	44	38	53	59	54	64	51	59	63	59	48	52	48	48	48	62	72	53	47	55	46
																274_21	678	673	30	18	0	14	20	22	31	44	52	44	41	39	46	55	49	54	47	60	68	58	44	58	49	45	41	58	67	52	42	50	49
																417_21	684	699	31	26	14	0	29	32	33	48	56	48	47	46	56	53	53	58	54	54	67	54	54	55	53	51	52	62	71	60	50	54	53
																114_21	684	700	32	24	20	29	0	18	24	37	39	37	34	32	40	52	48	54	41	55	58	53	39	46	40	40	37	51	63	44	37	43	39
																129_21	686	683	34	27	22	32	18	0	13	39	43	39	36	34	41	50	46	51	46	55	59	54	39	50	46	40	36	53	64	47	37	45	44
																130_21	690	692	39	29	31	33	24	13	0	41	40	39	40	40	49	56	52	57	49	53	64	57	47	53	45	44	44	55	72	53	43	47	41
																409_20	706	708	51	47	44	48	37	39	41	0	6	6	3	8	14	28	24	22	12	29	34	29	17	26	13	11	7	25	47	25	14	18	14
																257_20	708	710	58	49	52	56	39	43	40	6	0	4	5	10	16	28	26	24	21	27	37	29	19	29	17	11	9	27	49	25	14	18	15
																973_21	706	708	51	47	44	48	37	39	39	6	4	0	3	8	14	28	27	22	14	29	34	29	17	26	13	11	7	27	47	25	14	18	14
																375_21	703	706	48	44	41	47	34	36	40	3	5	3	0	5	11	27	23	21	11	28	31	26	14	23	10	8	4	24	46	22	11	17	11
																167_20	701	716	49	38	39	46	32	34	40	8	10	8	5	0	13	27	24	27	14	29	29	27	17	23	13	11	8	29	40	22	14	22	12
																400_21	712	710	57	53	46	56	40	41	49	14	16	14	11	13	0	18	14	14	4	23	26	21	13	24	13	11	13	33	51	29	18	24	20
																780_21	710	733	56	59	55	53	52	50	56	28	28	28	27	27	18	0	17	23	16	33	18	28	27	33	25	23	31	47	41	41	30	34	30
																764_21	717	711	60	54	49	53	48	46	52	24	26	27	23	24	14	17	0	8	12	21	28	15	23	21	23	21	23	43	45	37	28	32	26
																1324_21	722	731	71	64	54	58	54	51	57	22	24	22	21	27	14	23	8	0	10	29	28	21	25	32	21	19	26	41	51	37	26	30	28
																374_21	712	710	63	51	47	54	41	46	49	12	21	14	11	14	4	16	12	10	0	19	28	19	15	26	12	9	11	31	49	27	16	22	22
																605_21	722	722	67	59	60	54	55	55	53	29	27	29	28	29	23	33	21	29	19	0	30	22	32	25	26	26	30	48	66	44	35	39	29
																914_21	708	723	50	63	68	67	58	59	64	34	37	34	31	29	26	18	28	28	28	30	0	13	33	29	32	27	33	53	57	47	36	44	34
																1354_21	717	714	61	59	58	54	53	54	57	29	29	29	26	27	21	28	15	21	19	22	13	0	28	22	24	22	28	48	60	42	29	37	32
																1047_21	706	705	51	48	44	54	39	39	47	17	19	17	14	17	13	27	23	25	15	32	33	28	0	22	14	12	16	31	52	32	18	24	21
																911_21	717	714	59	52	58	55	46	50	53	26	29	26	23	23	24	33	21	32	26	25	29	22	22	0	20	17	21	45	58	34	28	36	29
																347_21	711	711	61	48	49	53	40	46	45	13	17	13	10	13	13	25	23	21	12	26	32	24	14	20	0	4	10	32	50	24	15	23	16
																429_21	709	709	54	48	45	51	40	40	44	11	11	11	8	11	11	23	21	19	9	26	27	22	12	17	4	0	10	30	50	24	13	21	13
																462_20	707	717	55	48	41	52	37	36	44	7	9	7	4	8	13	31	23	26	11	30	33	28	16	21	10	10	0	22	44	20	11	15	13
																585_21	720	722	65	62	58	62	51	53	55	25	27	27	24	29	33	47	43	41	31	48	53	48	31	45	32	30	22	0	40	18	20	21	27
																964_21	721	717	66	72	67	71	63	64	72	47	49	47	46	40	51	41	45	51	49	66	57	60	52	58	50	50	44	40	0	30	45	49	45
																767_21	718	716	63	53	52	60	44	47	53	25	25	25	22	22	29	41	37	37	27	44	47	42	32	34	24	24	20	18	30	0	19	27	19
																1210_21	708	706	53	47	42	50	37	37	43	14	14	14	11	14	18	30	28	26	16	35	36	29	18	28	15	13	11	20	45	19	0	7	6
																1238_21	714	714	59	55	50	54	43	45	47	18	18	18	17	22	24	34	32	30	22	39	44	37	24	36	23	21	15	21	49	27	7	0	14
																1212_21	710	707	53	46	49	53	39	44	41	14	15	14	11	12	20	30	26	28	22	29	34	32	21	29	16	13	13	27	45	19	6	14	0
																1216_21	708	705	51	55	51	43	39	47	41	17	18	17	16	19	25	35	28	33	27	28	29	24	24	29	25	20	20	32	52	30	19	23	22
																1312_21	736	738	72	76	81	87	69	72	77	51	54	51	48	49	55	53	65	67	61	51	63	49	56	46	55	52	47	58	70	60	47	49	49
																308_20	718	722	63	60	66	61	54	57	52	32	31	28	31	36	40	43	46	46	42	27	49	46	41	38	40	37	35	45	50	47	35	34	32
																573_21	712	712	64	51	52	56	43	49	50	19	24	19	16	19	25	37	35	33	25	40	45	36	24	38	20	18	12	22	47	27	11	15	21
																601_21	724	720	78	66	68	76	60	65	70	37	40	37	34	35	41	48	49	49	43	42	58	48	35	54	41	36	28	38	56	44	26	29	39
																659_21	740	728	99	77	87	97	71	86	91	44	65	49	41	42	46	58	53	54	60	61	82	61	47	70	60	45	41	63	69	55	46	54	60
																571_21	707	693	53	47	38	50	37	35	45	14	16	18	11	14	16	30	26	24	16	35	38	33	19	28	17	15	11	29	35	23	12	20	14
																794_21	707	697	53	51	42	54	41	39	49	18	20	18	15	16	20	32	24	28	20	39	38	33	19	32	21	19	15	33	41	27	16	24	18
																795_21	700	706	61	54	44	60	50	35	41	16	21	16	13	28	20	45	25	41	22	33	31	31	20	22	22	17	25	31	44	22	14	22	12
																572_21	707	696	48	46	36	48	35	38	40	13	15	13	10	10	15	26	19	23	15	30	34	33	15	25	16	14	10	28	39	19	11	19	12
																1310_21	712	709	53	54	52	60	44	49	52	22	25	22	19	21	24	28	32	34	28	41	36	41	25	38	26	21	19	41	49	33	22	30	30
																927_21	747	755	86	104	99	98	98	96	102	74	74	74	73	74	78	64	76	78	76	83	73	75	77	74	77	75	73	93	85	87	76	80	76
																1014_21	695	704	41	53	53	61	45	47	55	23	28	23	20	21	27	28	33	33	29	42	28	36	26	34	29	24	20	42	42	36	25	33	30
																801_21	718	728	65	77	72	84	71	69	79	38	44	42	39	40	46	47	52	54	46	57	49	57	41	55	47	45	33	51	55	57	40	44	46
																544_21	689	703	39	49	53	59	43	44	53	20	25	20	17	18	24	25	32	32	26	39	25	33	23	31	26	21	17	35	37	29	18	26	18
																796_21	698	701	39	49	53	61	43	47	53	25	30	25	22	25	29	29	35	39	35	36	34	30	28	27	31	28	24	40	40	36	27	33	28
																102_21	704	715	49	62	57	61	54	54	60	25	27	25	24	20	31	23	31	31	27	44	29	38	30	39	30	28	24	44	36	40	29	33	33
																313_20	705	707	46	46	46	49	39	43	49	17	19	17	14	17	20	24	31	31	21	32	28	30	25	20	20	20	9	38	36	27	21	29	25
																444_21	710	710	57	49	51	47	41	42	47	10	15	10	9	12	18	24	20	18	18	31	36	31	21	28	18	13	11	29	43	27	16	20	16
																636_21	709	703	54	48	39	51	38	36	46	11	13	11	8	11	13	27	21	21	13	32	35	30	16	25	14	12	8	30	44	24	13	21	15
																847_21	710	708	55	54	52	56	46	49	55	22	22	22	19	11	26	33	31	32	24	39	33	27	22	29	21	21	17	41	49	31	22	30	22
																527_21	716	705	61	55	46	50	45	43	51	16	18	18	15	18	20	26	20	20	18	37	42	37	23	32	21	19	15	35	37	31	20	24	22
																334_20	716	707	59	53	46	48	42	43	53	17	23	21	18	18	25	37	21	33	25	32	35	26	28	19	24	24	16	42	50	34	25	33	27
																407_20	708	705	56	55	53	63	47	48	57	15	25	20	16	9	23	30	30	31	26	40	37	29	19	33	26	22	16	40	46	34	23	31	24
																384_20	717	721	68	57	52	56	47	45	54	11	20	15	14	18	21	28	21	25	23	38	43	38	24	33	25	20	19	36	36	32	21	25	23
																658_21	713	703	59	53	44	48	41	41	49	23	25	24	22	21	25	33	27	27	25	44	49	44	30	39	28	26	20	38	38	32	23	27	25
																1341_21	720	724	72	59	53	56	49	50	55	24	31	24	23	26	28	34	26	31	28	45	52	45	31	42	30	27	27	39	41	35	24	28	28
																443_20	718	702	61	52	46	50	45	45	51	14	16	14	13	16	20	23	16	20	18	35	39	38	23	30	21	19	13	35	31	31	20	24	24
																531_21	719	708	64	58	49	53	48	46	54	19	21	20	18	21	23	29	21	23	21	40	45	40	26	35	24	22	18	38	40	34	23	27	25
																165_21	709	717	50	58	50	55	44	52	52	20	25	21	19	22	24	24	24	29	26	39	34	48	26	43	28	23	23	39	32	35	24	28	29
																245_20	706	706	51	47	42	44	35	37	41	6	8	6	5	10	12	22	18	16	10	29	34	29	15	24	13	11	7	25	41	23	12	14	14
																945_21	715	718	58	58	61	54	50	54	57	27	30	27	26	26	33	28	33	33	33	40	38	38	33	32	33	28	23	38	43	40	25	25	33
																606_21	714	730	63	73	77	75	67	70	67	36	35	34	35	38	44	37	46	46	46	55	45	51	43	53	42	39	39	55	55	53	42	44	40
																1309_21	726	742	67	85	90	86	79	83	74	53	51	49	52	55	61	48	63	63	62	53	55	55	58	55	58	56	53	64	66	70	55	51	56
																822_21	726	731	67	64	51	60	46	55	54	19	21	21	18	19	24	37	31	32	21	40	45	46	28	41	24	22	21	38	53	33	23	29	28
																1230_21	711	709	56	48	47	49	42	42	44	13	13	13	12	13	19	23	19	21	15	30	35	30	20	25	16	14	12	32	44	24	15	19	13
																073_21	712	723	59	50	43	53	39	39	46	9	11	11	8	10	14	27	23	26	13	32	37	34	18	29	16	14	11	30	45	25	15	21	20
																541_21	716	727	71	64	50	55	54	46	47	22	20	20	20	33	27	46	23	44	26	30	36	26	25	23	24	24	30	40	51	36	24	30	26
																1339_21	721	729	45	78	77	56	72	73	74	49	47	47	47	49	54	51	35	59	53	46	34	42	53	40	51	51	48	68	62	63	53	58	51
																529_21	717	725	66	74	84	87	68	76	78	40	47	38	38	40	45	42	47	50	54	58	52	54	44	58	51	42	39	59	53	54	44	49	48
																528_21	716	725	61	71	69	79	64	66	72	39	39	43	36	30	41	41	50	51	43	58	41	49	42	50	40	40	34	58	50	50	43	51	41
																530_21	713	707	60	50	54	57	44	46	46	16	17	14	14	16	21	29	21	26	24	32	39	34	22	27	21	18	15	35	43	28	20	25	16
																969_21	733	725	70	53	73	78	68	69	70	45	43	43	43	45	50	48	52	55	49	51	57	24	49	21	47	47	44	64	66	59	49	54	47
																1166_21	716	710	61	53	52	57	47	48	47	19	17	17	17	19	24	32	24	29	23	35	42	37	25	30	21	21	18	38	46	31	23	28	19
																1278_21	714	722	64	65	67	72	58	61	65	30	30	28	28	29	35	32	37	40	39	48	43	45	33	45	36	32	29	49	49	44	34	39	35
																1270_21	716	710	61	55	50	55	45	46	47	17	15	15	15	19	22	32	26	27	21	37	42	37	25	32	19	19	16	36	46	31	21	26	21
																1322_21	721	717	75	62	55	69	50	56	63	23	29	23	20	25	25	41	35	35	30	46	56	44	28	46	32	26	22	42	58	38	27	33	36
																1274_21	730	725	75	69	64	69	59	60	61	31	29	29	29	33	36	46	40	41	35	45	56	51	34	46	33	33	24	36	56	45	28	28	35
																668_21	733	727	81	72	71	76	62	63	67	34	34	32	32	36	39	49	43	44	43	46	60	54	39	50	40	36	29	43	57	48	33	33	39
																1279_21	724	728	72	63	61	60	51	58	63	31	38	31	28	33	33	47	39	45	37	46	52	44	34	37	35	34	27	42	66	44	31	33	41
																1271_21	716	726	64	55	50	56	45	46	47	17	15	15	15	19	22	32	26	30	21	37	42	37	25	32	19	19	20	36	46	31	21	26	21
																846_21	715	709	60	55	49	54	43	45	46	16	14	14	14	15	21	31	25	26	20	36	41	37	24	32	18	18	15	35	45	30	20	25	24
																156_21	712	715	68	58	49	63	48	44	47	12	12	10	11	22	17	35	21	27	21	32	40	32	20	30	20	14	19	31	41	26	16	21	19
																333_21	730	719	76	66	66	68	60	60	66	31	36	36	30	31	35	39	35	35	37	48	55	52	36	45	39	34	30	50	52	44	35	39	36
																706_21	719	732	69	65	59	62	58	54	58	25	25	33	24	29	31	34	38	34	27	44	42	39	30	39	28	26	30	44	48	38	27	31	31
																425_21	698	698	40	38	37	42	30	32	40	10	12	10	7	12	12	18	22	24	14	24	28	21	14	11	13	13	7	29	34	23	14	20	14
[truncated: 56 more columns]
