# Supplementary material for: Emergence of carbapenem-resistant Acinetobacter baumannii clonal complex 2 in multiple hospitals in São Paulo state, Brazil
Source: Antimicrob Agents Chemother. 2025 Jul 23;69(9):e01865-24. doi: 10.1128/aac.01865-24 (PMC12406670; doi:10.1128/aac.01865-24)
Supplement: Table S4 — SNP distance matrix between the 122 global ST218/KL7 isolates, organized according to the phylogenetic tree. [file aac.01865-24-s0005.xlsx]

## Sheet: SNP_distance_matrix
Supplementary table 4. SNP distance matrix between the 122 global ST218/KL7 isolates, organized according to the phylogenetic tree
																	snp-distance	SAMN15538698	SAMN14943625	SAMN14943607	SAMN14669782	SAMN03470613	SAMN03470602	SAMN03450127	SAMEA6451101	SAMN14669817	SAMN02471607	SAMN14669818	SAMN14669824	SAMN16659988	SAMN16659994	SAMEA7451182	SAMN14669809	SAMN03160611	SAMN14669800	SAMN14669810	SAMN16541586	SAMN16541585	SAMN16541579	SAMN16541575	SAMEA1709808	SAMN02603891	SAMN07258632	SAMN14669808	230_21	229_21	Ab117	Ab116	Ab113
																	SAMN15538698	0	53	63	1541	1552	1551	1542	1608	1582	1606	1592	1595	1725	1731	1557	1586	1690	1565	2217	2217	2204	2371	2354	1706	1891	1827	1722	1726	1752	1644	1500	1601
																	SAMN14943625	53	0	32	1538	1551	1547	1532	1598	1578	1602	1582	1592	1716	1707	1554	1583	1606	1549	2215	2213	2200	2367	2328	1705	1880	1833	1707	1707	1733	1619	1496	1582
																	SAMN14943607	63	32	0	1548	1561	1560	1541	1607	1587	1612	1591	1605	1725	1705	1567	1593	1615	1558	2225	2226	2213	2380	2337	1715	1851	1843	1717	1708	1714	1643	1506	1595
																	SAMN14669782	1541	1538	1548	0	33	30	23	130	86	117	115	136	237	396	80	94	162	73	707	710	713	880	825	244	453	327	219	239	258	121	96	97
																	SAMN03470613	1552	1551	1561	33	0	4	30	141	116	148	126	149	248	407	93	121	199	85	742	739	726	892	875	256	420	357	232	252	271	154	109	110
																	SAMN03470602	1551	1547	1560	30	4	0	19	130	115	147	115	148	237	396	92	120	139	83	740	738	725	892	849	255	435	355	225	251	260	147	108	109
																	SAMN03450127	1542	1532	1541	23	30	19	0	111	96	128	96	129	218	377	73	101	120	64	732	719	706	873	830	246	446	347	222	232	251	144	89	90
																	SAMEA6451101	1608	1598	1607	130	141	130	111	0	136	163	134	167	268	427	110	138	133	141	783	769	756	923	880	333	522	411	299	309	328	221	165	168
																	SAMN14669817	1582	1578	1587	86	116	115	96	136	0	95	120	152	253	407	95	96	140	120	733	721	741	908	832	302	474	364	269	294	302	161	151	154
																	SAMN02471607	1606	1602	1612	117	148	147	128	163	95	0	153	184	279	433	129	141	173	146	750	766	775	942	864	337	506	383	298	313	329	202	182	185
																	SAMN14669818	1592	1582	1591	115	126	115	96	134	120	153	0	132	233	368	75	103	122	121	766	734	700	867	845	297	507	397	285	295	314	207	152	155
																	SAMN14669824	1595	1592	1605	136	149	148	129	167	152	184	132	0	261	396	103	131	150	160	789	786	752	919	897	341	507	419	302	328	335	223	183	186
																	SAMN16659988	1725	1716	1725	237	248	237	218	268	253	279	233	261	0	150	200	226	239	248	630	631	595	737	714	277	440	375	394	407	426	328	272	276
																	SAMN16659994	1731	1707	1705	396	407	396	377	427	407	433	368	396	150	0	338	364	385	393	788	766	732	882	858	413	589	538	544	551	560	485	422	433
																	SAMEA7451182	1557	1554	1567	80	93	92	73	110	95	129	75	103	200	338	0	66	85	103	713	731	697	864	842	284	454	362	245	271	280	167	127	131
																	SAMN14669809	1586	1583	1593	94	121	120	101	138	96	141	103	131	226	364	66	0	102	130	747	731	725	892	842	312	475	375	268	299	308	172	155	159
																	SAMN03160611	1690	1606	1615	162	199	139	120	133	140	173	122	150	239	385	85	102	0	150	814	776	737	911	888	390	531	419	313	314	333	227	171	177
																	SAMN14669800	1565	1549	1558	73	85	83	64	141	120	146	121	160	248	393	103	130	150	0	746	745	736	903	859	279	486	313	181	196	207	108	53	66
																	SAMN14669810	2217	2215	2225	707	742	740	732	783	733	750	766	789	630	788	713	747	814	746	0	153	217	382	374	593	765	538	672	765	784	802	773	779
																	SAMN16541586	2217	2213	2226	710	739	738	719	769	721	766	734	786	631	766	731	731	776	745	153	0	89	323	321	584	745	547	668	766	773	783	774	777
																	SAMN16541585	2204	2200	2213	713	726	725	706	756	741	775	700	752	595	732	697	725	737	736	217	89	0	113	147	603	750	597	697	786	793	799	761	764
																	SAMN16541579	2371	2367	2380	880	892	892	873	923	908	942	867	919	737	882	864	892	911	903	382	323	113	0	37	534	888	753	855	942	949	965	928	931
																	SAMN16541575	2354	2328	2337	825	875	849	830	880	832	864	845	897	714	858	842	842	888	859	374	321	147	37	0	545	883	696	841	902	921	905	885	888
																	SAMEA1709808	1706	1705	1715	244	256	255	246	333	302	337	297	341	277	413	284	312	390	279	593	584	603	534	545	0	397	270	303	342	361	348	303	305
																	SAMN02603891	1891	1880	1851	453	420	435	446	522	474	506	507	507	440	589	454	475	531	486	765	745	750	888	883	397	0	520	464	462	487	537	471	473
																	SAMN07258632	1827	1833	1843	327	357	355	347	411	364	383	397	419	375	538	362	375	419	313	538	547	597	753	696	270	520	0	213	331	350	363	337	340
																	SAMN14669808	1722	1707	1717	219	232	225	222	299	269	298	285	302	394	544	245	268	313	181	672	668	697	855	841	303	464	213	0	193	212	211	195	199
																	230_21	1726	1707	1708	239	252	251	232	309	294	313	295	328	407	551	271	299	314	196	765	766	786	942	902	342	462	331	193	0	19	223	180	188
																	229_21	1752	1733	1714	258	271	260	251	328	302	329	314	335	426	560	280	308	333	207	784	773	793	949	921	361	487	350	212	19	0	241	185	185
																	Ab117	1644	1619	1643	121	154	147	144	221	161	202	207	223	328	485	167	172	227	108	802	783	799	965	905	348	537	363	211	223	241	0	50	70
																	Ab116	1500	1496	1506	96	109	108	89	165	151	182	152	183	272	422	127	155	171	53	773	774	761	928	885	303	471	337	195	180	185	50	0	32
																	Ab113	1601	1582	1595	97	110	109	90	168	154	185	155	186	276	433	131	159	177	66	779	777	764	931	888	305	473	340	199	188	185	70	32	0
																	Ab105	1562	1543	1567	93	106	105	86	162	147	179	149	181	270	427	125	153	171	60	773	770	757	923	881	300	470	334	192	181	189	64	24	8
																	Ab112	1599	1580	1605	97	110	109	90	167	152	168	152	186	274	432	129	157	175	63	776	775	762	928	885	304	431	338	190	185	194	82	42	47
																	274_21	1603	1584	1585	104	117	116	97	174	159	190	160	193	281	438	136	164	179	71	784	782	769	936	893	307	472	344	198	143	137	88	45	54
																	433_21	1618	1594	1619	123	136	135	116	193	172	202	176	211	300	450	155	178	198	81	797	801	788	954	911	326	448	363	212	145	162	102	57	70
																	1369_21	1631	1602	1623	139	156	155	136	213	168	199	199	232	320	455	175	179	217	86	812	802	808	975	910	346	509	373	232	137	168	101	74	81
																	417_21	1634	1608	1631	119	148	147	128	205	150	193	191	224	312	460	167	160	209	92	794	781	800	967	890	338	503	354	227	167	182	83	69	77
																	114_21	1652	1638	1648	120	166	165	146	223	174	196	209	242	330	476	185	182	230	113	806	804	818	985	880	356	516	362	238	186	202	99	92	97
																	129_21	1608	1575	1585	107	120	116	101	178	149	180	164	193	285	429	136	153	186	65	787	782	769	936	897	312	490	347	191	150	142	76	40	44
																	130_21	1627	1596	1609	125	141	140	121	198	171	203	184	217	305	449	160	173	206	83	802	806	793	960	914	331	495	365	212	159	161	96	65	69
																	164_20	1607	1597	1592	113	124	113	94	169	150	178	152	186	277	418	131	159	177	54	791	776	763	930	889	316	504	352	208	181	205	100	38	49
																	706_21	1611	1585	1605	134	147	146	127	202	182	210	188	221	310	448	164	185	210	82	810	811	798	965	922	335	506	374	224	191	204	111	75	75
																	333_21	1614	1595	1596	117	130	129	110	185	168	199	169	204	293	450	147	175	193	80	792	794	781	948	905	318	486	357	209	191	181	101	61	67
																	156_21	1605	1586	1584	106	119	118	99	174	159	190	160	193	282	432	136	164	182	66	785	783	770	937	894	307	471	346	200	174	177	90	52	49
																	1166_21	1602	1583	1583	105	118	117	98	173	156	187	156	192	281	438	135	163	181	68	780	782	769	936	893	305	471	345	197	177	171	89	49	55
																	1271_21	1602	1583	1595	103	116	115	96	171	156	187	157	190	279	436	133	161	179	70	782	780	767	933	890	303	423	343	197	178	188	87	49	53
																	1322_21	1626	1597	1610	127	140	139	120	195	170	201	181	214	303	449	157	175	203	84	806	804	791	958	915	327	501	367	216	183	179	101	63	67
																	1270_21	1602	1583	1583	102	116	115	96	171	139	170	157	190	279	436	133	148	178	69	759	764	767	934	861	303	469	326	197	178	172	67	49	53
																	1278_21	1603	1584	1584	116	129	128	109	184	166	188	167	202	292	449	146	174	192	80	792	793	780	947	904	316	482	356	207	176	183	100	59	66
																	528_21	1619	1600	1602	132	145	144	125	200	185	204	186	219	308	459	162	190	208	90	808	809	796	963	920	332	502	372	226	178	187	116	73	82
																	529_21	1599	1580	1580	111	124	123	104	179	164	184	165	198	287	437	141	169	187	68	787	788	775	941	898	311	431	351	205	164	172	95	57	61
																	969_21	1626	1607	1607	126	122	142	123	198	168	200	184	217	306	456	160	177	204	87	797	792	794	960	893	330	448	359	224	199	191	98	76	80
																	530_21	1599	1580	1580	102	115	114	95	170	153	184	154	189	278	435	132	160	178	65	777	779	766	933	890	302	468	342	194	175	169	86	46	52
																	668_21	1603	1584	1584	104	117	116	97	172	157	188	158	191	280	437	134	162	180	71	783	781	768	935	892	304	470	344	198	179	173	88	50	54
																	527_21	1622	1597	1593	123	136	125	116	191	161	193	177	198	299	447	143	165	199	86	802	788	775	942	911	324	500	363	214	178	167	100	53	57
																	571_21	1601	1582	1579	102	115	114	95	170	155	186	155	189	278	435	132	160	178	69	781	779	766	933	890	303	467	342	196	169	155	86	48	52
																	572_21	1596	1577	1578	100	113	112	93	168	150	181	150	187	276	433	130	158	176	61	773	777	764	931	888	301	467	340	191	165	159	84	43	50
																	795_21	1629	1598	1599	134	147	146	127	202	173	204	184	221	310	437	164	180	210	66	807	811	798	965	922	335	495	374	217	166	171	106	65	61
																	407_20	1628	1597	1598	137	150	139	130	205	164	193	188	213	313	448	157	173	213	79	813	803	790	957	925	338	519	377	221	170	167	110	55	64
																	659_21	1625	1597	1605	128	141	140	121	196	170	201	180	215	304	451	158	177	204	82	803	805	792	959	916	329	499	368	216	181	169	103	63	69
																	443_20	1601	1572	1585	102	115	114	95	170	145	178	156	189	278	417	132	150	178	49	778	779	766	933	890	303	472	342	191	178	164	76	38	42
																	384_20	1610	1591	1591	111	124	113	104	179	153	185	165	187	287	443	131	159	187	77	790	777	764	931	899	312	490	351	205	179	183	96	46	49
																	531_21	1621	1602	1584	122	135	123	115	190	163	195	176	196	298	453	141	169	198	89	801	786	773	940	910	323	494	362	216	181	170	105	55	59
																	444_21	1600	1581	1582	101	114	113	94	169	154	185	155	188	277	434	131	159	177	68	780	778	765	932	889	302	468	341	195	172	172	85	47	51
																	822_21	1611	1592	1605	112	125	124	105	180	164	196	166	199	288	445	142	170	188	79	791	789	776	943	900	313	479	352	206	181	193	96	57	62
																	945_21	1620	1593	1606	123	136	135	116	191	169	200	177	210	299	440	153	173	199	74	799	800	787	954	911	324	485	363	210	178	182	99	63	67
																	1309_21	1635	1608	1621	147	160	159	140	215	192	215	201	234	323	463	177	197	223	97	823	824	811	978	935	348	510	387	237	184	200	123	86	90
																	606_21	1614	1595	1596	126	139	138	119	194	178	199	180	212	302	452	156	184	202	83	802	803	779	957	914	327	493	366	220	173	189	110	72	76
																	1230_21	1601	1582	1583	104	117	116	97	172	155	186	156	191	280	437	134	162	180	67	779	781	768	935	892	305	471	344	196	173	171	88	48	54
																	073_21	1613	1587	1612	114	127	126	107	182	162	194	168	201	290	438	144	165	190	76	793	791	778	944	901	315	434	354	204	174	186	91	54	59
																	313_20	1604	1585	1586	109	122	121	102	177	162	188	163	196	285	435	139	167	185	66	785	786	773	940	897	310	472	349	203	165	169	93	52	59
																	1312_21	1637	1613	1626	144	158	157	138	213	173	202	196	232	321	465	175	185	220	94	795	806	809	975	902	346	460	368	236	194	196	104	79	90
																	796_21	1612	1586	1599	121	134	133	114	189	168	192	174	208	297	438	151	172	197	72	797	798	785	951	908	322	441	361	212	161	165	98	61	65
																	102_21	1600	1581	1582	114	127	126	107	182	167	185	168	201	290	441	144	172	190	72	790	791	778	945	902	315	481	354	208	166	177	98	55	64
																	801_21	1616	1584	1597	133	146	145	126	201	175	191	187	220	309	445	163	178	209	79	809	810	797	964	921	334	501	373	217	164	174	104	68	72
																	544_21	1598	1579	1580	111	124	123	104	179	164	183	164	198	287	437	141	169	187	68	787	788	775	942	899	312	478	351	205	151	165	95	57	61
																	927_21	1629	1610	1611	141	154	153	134	209	194	214	195	228	317	467	171	199	217	98	817	818	805	971	928	342	458	381	235	196	204	125	87	91
																	1014_21	1599	1580	1581	111	124	123	104	179	164	184	165	198	287	437	141	169	187	68	787	788	775	942	899	312	478	351	205	156	166	95	57	61
																	462_20	1646	1617	1638	147	160	159	140	215	191	223	201	234	323	465	177	195	223	101	826	824	811	978	935	348	515	387	235	197	207	121	84	86
																	409_20	1622	1593	1606	123	136	135	116	191	169	200	177	210	299	444	153	171	199	83	802	800	787	954	911	324	491	363	209	174	176	97	62	66
																	308_20	1620	1590	1603	120	134	133	114	189	151	184	175	208	297	434	151	154	196	71	774	782	785	951	878	322	431	344	204	168	172	74	61	65
																	257_20	1606	1587	1588	107	120	119	100	175	160	191	161	194	283	440	137	165	183	74	786	784	771	938	895	308	474	347	201	170	172	91	53	57
																	1212_21	1609	1590	1591	106	125	124	105	180	141	172	164	199	288	445	142	155	187	74	759	768	776	943	866	313	479	330	204	173	173	71	56	62
																	1210_21	1602	1583	1584	103	116	115	96	171	156	187	157	190	279	436	133	161	179	70	782	780	767	934	891	304	470	343	197	168	166	87	49	53
																	1238_21	1618	1585	1598	119	132	131	112	187	163	193	173	206	295	436	149	163	195	77	798	796	783	950	907	320	483	359	199	170	170	89	56	60
																	767_21	1614	1595	1596	114	128	127	108	183	151	180	169	202	291	448	145	159	190	78	768	776	779	946	873	316	482	338	209	180	178	79	61	65
																	964_21	1600	1581	1582	112	125	124	105	180	165	183	166	199	288	439	142	170	188	70	788	789	776	943	900	313	479	352	206	179	175	96	52	62
																	585_21	1611	1592	1593	112	125	124	105	180	165	194	166	199	288	445	142	170	188	79	791	789	776	943	900	313	479	352	206	175	177	96	58	62
																	1216_21	1620	1587	1600	123	136	135	116	191	163	194	176	210	299	441	153	167	199	77	802	800	787	954	911	324	487	363	207	166	168	93	56	60
																	1354_21	1634	1598	1611	138	151	150	131	206	179	209	192	225	314	446	168	179	214	83	814	815	802	968	925	339	448	378	215	177	175	105	72	76
																	911_21	1611	1592	1593	115	128	127	108	183	165	196	166	202	291	448	145	173	191	76	788	792	779	945	902	316	432	355	206	177	175	99	58	65
																	334_20	1635	1602	1606	136	149	137	129	203	168	199	189	211	311	452	154	168	211	94	815	801	788	954	922	337	465	376	216	179	170	106	62	66
																	425_21	1617	1582	1595	118	131	130	111	186	160	193	172	205	294	426	148	160	194	64	794	795	782	949	906	319	477	358	196	160	160	86	53	57
																	541_21	1628	1595	1619	129	142	141	122	197	173	206	183	216	305	437	159	173	205	78	808	806	793	959	916	330	429	369	209	179	190	99	66	70
																	847_21	1606	1587	1588	115	128	127	108	183	165	191	166	202	291	440	145	173	191	71	791	792	779	946	903	316	479	355	206	172	170	99	55	65
																	636_21	1621	1585	1598	122	135	134	115	190	163	196	176	209	298	436	152	163	198	77	801	799	786	953	910	323	482	362	199	172	166	89	56	60
																	1310_21	1623	1587	1600	130	143	142	123	198	170	196	184	217	306	444	160	171	206	81	806	807	794	960	916	331	446	370	208	169	172	97	62	67
																	1047_21	1598	1579	1580	101	114	113	94	169	154	183	155	188	277	431	131	159	177	62	777	778	765	932	889	302	468	341	195	162	160	85	47	51
																	347_21	1608	1589	1590	109	122	121	102	177	162	193	163	196	285	442	139	167	185	76	788	786	773	940	897	310	476	349	203	172	172	93	55	59
																	573_21	1639	1614	1626	123	153	152	133	208	161	201	193	227	316	465	170	169	215	104	801	788	804	971	894	341	506	360	229	194	194	86	84	88
																	973_21	1649	1619	1627	132	163	162	143	218	158	200	204	237	326	471	180	170	225	105	805	794	814	981	902	351	517	366	238	193	195	93	85	89
																	165_21	1648	1615	1623	134	163	153	143	218	149	189	204	226	326	458	171	157	225	94	805	784	803	970	904	355	524	369	232	178	195	90	74	78
																	1339_21	1633	1614	1614	129	158	157	138	213	165	196	199	232	321	471	175	175	220	100	800	790	809	976	899	345	511	364	239	198	206	100	91	95
																	846_21	1630	1611	1611	101	144	143	124	199	150	180	185	218	307	464	161	162	206	97	773	775	795	962	861	331	497	338	225	206	200	81	77	81
																	1279_21	1649	1611	1624	135	163	162	143	218	165	189	204	237	326	464	180	173	225	101	792	805	814	980	905	350	464	359	226	196	199	96	81	85
																	1274_21	1616	1597	1597	106	130	129	110	185	151	185	171	204	293	450	147	157	191	83	781	775	781	948	877	317	483	340	211	192	186	79	63	67
																	400_21	1624	1605	1606	108	138	137	118	193	148	188	179	212	301	458	155	160	200	91	786	773	789	956	881	326	492	345	219	190	188	77	71	75
																	605_21	1636	1608	1621	122	152	151	132	208	163	182	192	227	316	463	170	174	215	96	787	796	804	971	894	340	503	348	225	193	193	97	78	84
																	375_21	1638	1607	1620	125	152	151	132	207	170	204	193	226	315	459	169	173	213	98	807	801	803	970	912	340	503	368	221	187	190	100	78	82
																	794_21	1626	1593	1606	129	142	141	122	197	173	204	182	216	305	446	159	173	205	87	808	806	793	959	916	330	443	369	209	179	169	99	66	70
																	601_21	1629	1600	1613	133	146	145	126	201	180	208	186	217	309	447	163	181	209	84	809	810	797	964	921	334	499	373	218	179	175	107	73	77
																	658_21	1634	1605	1593	130	143	130	123	198	165	197	183	203	306	449	148	166	206	92	809	793	780	947	918	336	505	370	214	183	172	103	55	61
																	1341_21	1615	1584	1609	116	129	128	109	184	162	195	170	203	292	436	146	162	192	76	795	793	780	947	904	317	476	356	198	190	194	88	55	59
																	245_20	1621	1589	1602	122	135	134	115	190	166	198	176	209	298	440	152	167	198	80	801	799	786	953	910	323	486	362	204	176	176	93	59	63
																	429_21	1639	1599	1612	140	153	152	133	208	177	210	194	227	316	451	170	177	216	91	819	817	804	971	928	341	500	380	213	181	181	103	70	74
																	780_21	1613	1583	1608	122	135	134	115	190	165	189	176	209	298	434	152	169	198	67	798	799	786	953	910	323	486	362	209	172	195	95	55	62
																	914_21	1635	1597	1610	147	160	159	140	215	186	207	201	234	323	451	177	186	223	88	823	824	811	978	935	348	506	387	222	171	186	112	76	83
																	764_21	1617	1598	1582	120	133	121	113	188	159	191	172	194	296	451	139	167	196	83	795	784	771	938	908	321	494	360	212	177	170	103	51	57
																	1324_21	1609	1590	1597	110	123	122	103	178	163	194	164	197	286	440	140	168	186	74	789	787	774	941	898	311	477	350	204	182	191	94	56	57
																	374_21	1604	1585	1586	105	118	117	98	174	159	190	160	193	282	439	136	164	182	73	785	783	770	937	894	306	472	346	200	173	171	90	52	56
																	167_20	1605	1583	1608	107	120	119	100	175	157	188	161	194	283	430	137	162	183	61	783	784	771	938	895	308	479	347	203	165	179	88	47	54
[truncated: 90 more columns]
